# Supplementary material for: 4-{(E)-N′-[2-(8-Quinolyloxy)acetyl]hydrazonomethyl}benzoic acid methanol solvate
Source: Acta Crystallogr Sect E Struct Rep Online. 2009 Jun 17;65(Pt 7):o1601. doi: 10.1107/S1600536809021576 (PMC2969234; doi:10.1107/S1600536809021576)
Supplement: Supplementary file 1 [file e-65-o1601-sup1.cif]

##############################################################################
###                                                                        ###
###        Electronic paper (Acta Crystallographica Section E)             ###
###                                                                        ###
##############################################################################
#                                                                            #
# This CIF contains the data in a paper accepted for publication in Acta     #
# Crystallographica Section E. It conforms to the requirements of Notes      #
# for Authors for Section E, and has been peer reviewed under the auspices   #
# of the IUCr Commission on Journals.                                        #
#                                                                            #
# Full details of the Crystallographic Information File format               #
# are given in the paper "The Crystallographic Information File (CIF):       #
# a New Standard Archive File for Crystallography" by S. R. Hall, F. H.      #
# Allen and I. D. Brown [Acta Cryst. (1991), A47, 655-685].                  #
#                                                                            #
# The current version of the core CIF dictionary is obtainable from          #
# ftp://ftp.iucr.org/pub/cif_core.dic. The current version number is 2.4.    #
#                                                                            #
# Software is freely available for graphical display of the structure(s) in  #
# this CIF.  For information consult the CIF home page http://www.iucr.org/  #
# cif/home.html                                                              #
#                                                                            #
# This file may be used for bona fide research purposes within the           #
# scientific community so long as proper attribution is given to the journal # 
# article from which it was obtained.                                        #
#                                                                            #
##############################################################################
                                             
data_global
_audit_creation_method     'form.cif (version 2.0)'
_journal_data_validation_number     ?
_journal_date_recd_electronic     2009-04-02
_journal_date_accepted     2009-06-06
_journal_name_full     'Acta Crystallographica, Section E'
_journal_year     2009
_journal_volume     65
_journal_issue      7
_journal_page_first     o1601
_journal_page_last     o1601
_journal_paper_category     QO
_journal_coeditor_code     CS2119
_publ_contact_author_name     'Dr. Chun-Yan Ren'
_publ_contact_author_address
; College of Chemistry and Pharmacy,
Qingdao Agricultural University, Shandong 266109,
People's Republic of China
;
_publ_contact_author_email     furbear01@163.com
_publ_contact_author_fax     '+86 532 86080442'
_publ_contact_author_phone     '+86 532 86080213'
_publ_section_title
;
4-{(<i>E</i>)-<i>N</i>'-[2-(8-Quinolyloxy)acetyl]hydrazonomethyl}benzoic acid
methanol solvate
;
loop_
    _publ_author_name
    _publ_author_footnote
    _publ_author_address
    'Chun-Yan Ren' .
;
College of Chemistry and Pharmacy,
Qingdao Agricultural University
Shandong 266109,
People's Republic of China
;
data_I
_chemical_name_systematic
;
4-{(<i>E</i>)-<i>N</i>'-[2-(8-Quinolyloxy)acetyl]hydrazonomethyl}benzoic acid
methanol solvate
;
_chemical_name_common
;
(<i>E</i>)-<i>N</i>'-(4-Carboxybenzylidene)-2-(8-quinolyloxy)acetohydrazide
methanol solvate
;
_chemical_formula_moiety     'C19 H15 N3 O4, C H4 O'
_chemical_formula_sum     'C20 H19 N3 O5'
_chemical_formula_iupac     'C19 H15 N3 O4, C H4 O'
_chemical_formula_weight     381.38
_chemical_melting_point     ?
_symmetry_cell_setting     Monoclinic
_symmetry_space_group_name_H-M     'P 21/c'
_symmetry_space_group_name_Hall     '-P 2ybc'
loop_
    _symmetry_equiv_pos_as_xyz
    'x, y, z'
    '-x, y+1/2, -z+1/2'
    '-x, -y, -z'
    'x, -y-1/2, z-1/2'
_cell_length_a     10.1166(18)
_cell_length_b     11.095(2)
_cell_length_c     18.510(3)
_cell_angle_alpha     90.00
_cell_angle_beta     115.896(7)
_cell_angle_gamma     90.00
_cell_volume     1869.0(6)
_cell_formula_units_Z     4
_cell_measurement_reflns_used     1033
_cell_measurement_theta_min     2.89
_cell_measurement_theta_max     20.36
_cell_measurement_temperature     295
_exptl_crystal_description     block
_exptl_crystal_colour     colorless
_exptl_crystal_size_max     0.22
_exptl_crystal_size_mid     0.19
_exptl_crystal_size_min     0.18
_exptl_crystal_density_diffrn     1.355
_exptl_crystal_density_meas     ?
_exptl_crystal_density_method     'not measured'
_exptl_crystal_F_000     800
_exptl_absorpt_coefficient_mu     0.099
_exptl_absorpt_correction_type     multi-scan
_exptl_absorpt_process_details     '(SADABS; Sheldrick, 1996)'
_exptl_absorpt_correction_T_min     0.9785
_exptl_absorpt_correction_T_max     0.9824
_exptl_special_details
;
;
_diffrn_ambient_temperature     295
_diffrn_radiation_type     MoK\a
_diffrn_radiation_wavelength     0.71073
_diffrn_radiation_source     'fine-focus sealed tube'
_diffrn_radiation_monochromator     graphite
_diffrn_measurement_device_type     'Bruker SMART CCD area-detector'
_diffrn_measurement_method     '\f and \w'
_diffrn_detector_area_resol_mean     ?
_diffrn_reflns_number     9663
_diffrn_reflns_av_R_equivalents     0.0464
_diffrn_reflns_av_sigmaI/netI     0.0594
_diffrn_reflns_theta_min     2.21
_diffrn_reflns_theta_max     25.05
_diffrn_reflns_theta_full     25.05
_diffrn_measured_fraction_theta_max     0.999
_diffrn_measured_fraction_theta_full     0.999
_diffrn_reflns_limit_h_min     -9
_diffrn_reflns_limit_h_max     12
_diffrn_reflns_limit_k_min     -13
_diffrn_reflns_limit_k_max     11
_diffrn_reflns_limit_l_min     -22
_diffrn_reflns_limit_l_max     15
_diffrn_standards_number     0
_diffrn_standards_interval_count     .
_diffrn_standards_interval_time     .
_diffrn_standards_decay_%     0
_refine_special_details
;
;
_reflns_number_total     3302
_reflns_number_gt     1666
_reflns_threshold_expression     I>2\s(I)
_refine_ls_structure_factor_coef     Fsqd
_refine_ls_matrix_type     full
_refine_ls_R_factor_all     0.1219
_refine_ls_R_factor_gt     0.0536
_refine_ls_wR_factor_gt     0.1272
_refine_ls_wR_factor_ref     0.1606
_refine_ls_goodness_of_fit_ref     1.023
_refine_ls_restrained_S_all     1.023
_refine_ls_number_reflns     3302
_refine_ls_number_parameters     255
_refine_ls_number_restraints     0
_refine_ls_hydrogen_treatment     constr
_refine_ls_weighting_scheme     calc
_refine_ls_weighting_details
         'calc w=1/[\s^2^(Fo^2^)+(0.0693P)^2^+0.0146P] where P=(Fo^2^+2Fc^2^)/3'
_atom_sites_solution_hydrogens     geom
_atom_sites_solution_primary     direct
_atom_sites_solution_secondary     difmap
_refine_ls_shift/su_max     0.000
_refine_ls_shift/su_mean     0.000
_refine_diff_density_max     0.196
_refine_diff_density_min     -0.196
_refine_ls_extinction_method     none
_refine_ls_extinction_coef     ?
loop_
    _atom_type_symbol
    _atom_type_description
    _atom_type_scat_dispersion_real
    _atom_type_scat_dispersion_imag
    _atom_type_scat_source
    'C' 'C' 0.0033 0.0016
                         'International Tables Vol C Tables 4.2.6.8 and 6.1.1.4'
    'H' 'H' 0.0000 0.0000
                         'International Tables Vol C Tables 4.2.6.8 and 6.1.1.4'
    'O' 'O' 0.0106 0.0060
                         'International Tables Vol C Tables 4.2.6.8 and 6.1.1.4'
    'N' 'N' 0.0061 0.0033
                         'International Tables Vol C Tables 4.2.6.8 and 6.1.1.4'
_computing_data_collection     'SMART (Siemens, 1996)'
_computing_cell_refinement     'SAINT (Siemens, 1996)'
_computing_data_reduction     'SAINT (Siemens, 1996)'
_computing_structure_solution     'SHELXS97 (Sheldrick, 2008)'
_computing_structure_refinement     'SHELXL97 (Sheldrick, 2008)'
_computing_molecular_graphics     'SHELXTL (Sheldrick, 2008)'
_computing_publication_material     'SHELXTL (Sheldrick, 2008)'
loop_
    _atom_site_type_symbol
    _atom_site_label
    _atom_site_fract_x
    _atom_site_fract_y
    _atom_site_fract_z
    _atom_site_U_iso_or_equiv
    _atom_site_adp_type
    _atom_site_calc_flag
    _atom_site_refinement_flags
    _atom_site_occupancy
    _atom_site_disorder_assembly
    _atom_site_disorder_group
    O O1 0.63801(19) 0.10228(18) 0.61156(11) 0.0599(6) Uani d . 1 . .
    O O2 0.9689(2) -0.0368(2) 0.74781(14) 0.0785(7) Uani d . 1 . .
    O O3 1.7457(2) 0.4174(2) 0.71168(15) 0.0813(7) Uani d . 1 . .
    H H3 1.8346 0.4274 0.7284 0.122 Uiso calc R 1 . .
    O O4 1.8166(2) 0.2717(2) 0.80207(16) 0.1010(9) Uani d . 1 . .
    O O5 0.7722(3) 0.3037(3) 0.55054(17) 0.1139(11) Uani d . 1 . .
    H H5 0.6857 0.2843 0.5343 0.171 Uiso calc R 1 . .
    N N1 0.4754(3) 0.2645(3) 0.50135(15) 0.0710(8) Uani d . 1 . .
    N N2 0.9278(2) 0.1277(2) 0.66847(14) 0.0584(7) Uani d . 1 . .
    H H2 0.8646 0.1762 0.6347 0.070 Uiso calc R 1 . .
    N N3 1.0764(2) 0.1439(2) 0.69304(14) 0.0571(7) Uani d . 1 . .
    C C1 0.3936(4) 0.3439(4) 0.4474(2) 0.0946(12) Uani d . 1 . .
    H H1 0.4414 0.4064 0.4351 0.113 Uiso calc R 1 . .
    C C2 0.2410(4) 0.3411(4) 0.4076(2) 0.1093(14) Uani d . 1 . .
    H H2A 0.1892 0.3998 0.3700 0.131 Uiso calc R 1 . .
    C C3 0.1702(4) 0.2509(4) 0.4249(2) 0.0895(12) Uani d . 1 . .
    H H3A 0.0682 0.2465 0.3988 0.107 Uiso calc R 1 . .
    C C4 0.2502(3) 0.1634(3) 0.48242(18) 0.0657(9) Uani d . 1 . .
    C C5 0.1831(4) 0.0687(4) 0.5031(2) 0.0820(11) Uani d . 1 . .
    H H5A 0.0813 0.0612 0.4782 0.098 Uiso calc R 1 . .
    C C6 0.2653(4) -0.0124(3) 0.5593(2) 0.0830(11) Uani d . 1 . .
    H H6 0.2192 -0.0747 0.5732 0.100 Uiso calc R 1 . .
    C C7 0.4194(3) -0.0038(3) 0.5971(2) 0.0694(9) Uani d . 1 . .
    H H7 0.4742 -0.0604 0.6356 0.083 Uiso calc R 1 . .
    C C8 0.4887(3) 0.0864(3) 0.57778(16) 0.0542(8) Uani d . 1 . .
    C C9 0.4050(3) 0.1729(3) 0.51962(17) 0.0563(8) Uani d . 1 . .
    C C10 0.7231(3) 0.0167(3) 0.67118(18) 0.0582(8) Uani d . 1 . .
    H H10A 0.6963 -0.0640 0.6495 0.070 Uiso calc R 1 . .
    H H10B 0.7007 0.0238 0.7169 0.070 Uiso calc R 1 . .
    C C11 0.8852(3) 0.0348(3) 0.69869(19) 0.0569(8) Uani d . 1 . .
    C C12 1.1136(3) 0.2365(3) 0.66626(17) 0.0616(8) Uani d . 1 . .
    H H12 1.0418 0.2893 0.6324 0.074 Uiso calc R 1 . .
    C C13 1.2683(3) 0.2610(3) 0.68819(17) 0.0553(8) Uani d . 1 . .
    C C14 1.3077(3) 0.3561(3) 0.65354(18) 0.0634(9) Uani d . 1 . .
    H H14 1.2351 0.4054 0.6168 0.076 Uiso calc R 1 . .
    C C15 1.4531(3) 0.3789(3) 0.67266(17) 0.0611(8) Uani d . 1 . .
    H H15 1.4774 0.4426 0.6481 0.073 Uiso calc R 1 . .
    C C16 1.5624(3) 0.3087(3) 0.72761(17) 0.0529(8) Uani d . 1 . .
    C C17 1.5237(3) 0.2143(3) 0.76234(19) 0.0661(9) Uani d . 1 . .
    H H17 1.5969 0.1660 0.7996 0.079 Uiso calc R 1 . .
    C C18 1.3783(3) 0.1893(3) 0.74314(18) 0.0634(9) Uani d . 1 . .
    H H18 1.3544 0.1246 0.7671 0.076 Uiso calc R 1 . .
    C C19 1.7212(3) 0.3295(3) 0.7518(2) 0.0640(9) Uani d . 1 . .
    C C20 0.7908(5) 0.3609(5) 0.4924(3) 0.158(2) Uani d . 1 . .
    H H20A 0.8434 0.4347 0.5130 0.236 Uiso calc R 1 . .
    H H20B 0.6967 0.3786 0.4491 0.236 Uiso calc R 1 . .
    H H20C 0.8459 0.3107 0.4731 0.236 Uiso calc R 1 . .
loop_
    _atom_site_aniso_label
    _atom_site_aniso_U_11
    _atom_site_aniso_U_22
    _atom_site_aniso_U_33
    _atom_site_aniso_U_12
    _atom_site_aniso_U_13
    _atom_site_aniso_U_23
    O1 0.0316(11) 0.0766(15) 0.0663(12) -0.0052(9) 0.0166(9) 0.0076(11)
    O2 0.0439(13) 0.0783(16) 0.1085(17) 0.0127(11) 0.0290(12) 0.0269(14)
    O3 0.0437(13) 0.0831(18) 0.1124(18) -0.0145(12) 0.0296(13) 0.0009(14)
    O4 0.0376(13) 0.126(2) 0.120(2) 0.0027(14) 0.0169(13) 0.0300(18)
    O5 0.0558(16) 0.152(3) 0.114(2) -0.0054(17) 0.0187(15) 0.065(2)
    N1 0.0464(16) 0.096(2) 0.0650(16) 0.0006(15) 0.0193(13) 0.0115(15)
    N2 0.0301(13) 0.0731(18) 0.0675(16) 0.0000(11) 0.0173(12) 0.0058(13)
    N3 0.0347(14) 0.0673(19) 0.0693(16) -0.0030(12) 0.0226(12) -0.0025(13)
    C1 0.063(3) 0.113(3) 0.090(3) -0.002(2) 0.017(2) 0.034(2)
    C2 0.061(3) 0.146(4) 0.099(3) 0.015(3) 0.014(2) 0.035(3)
    C3 0.042(2) 0.130(4) 0.079(2) 0.001(2) 0.0101(19) 0.003(2)
    C4 0.0347(17) 0.097(3) 0.0587(19) -0.0039(17) 0.0137(15) -0.0129(18)
    C5 0.0358(19) 0.116(3) 0.086(2) -0.015(2) 0.0189(18) -0.018(2)
    C6 0.051(2) 0.097(3) 0.102(3) -0.026(2) 0.034(2) -0.012(2)
    C7 0.0426(18) 0.082(2) 0.082(2) -0.0115(17) 0.0262(17) 0.0001(18)
    C8 0.0351(16) 0.072(2) 0.0551(18) -0.0051(15) 0.0197(14) -0.0090(15)
    C9 0.0375(17) 0.078(2) 0.0539(17) -0.0065(15) 0.0199(14) -0.0074(16)
    C10 0.0399(17) 0.066(2) 0.0674(19) -0.0008(15) 0.0222(15) 0.0061(16)
    C11 0.0386(17) 0.063(2) 0.071(2) -0.0008(15) 0.0256(16) 0.0017(17)
    C12 0.0340(17) 0.074(2) 0.069(2) 0.0005(15) 0.0151(15) 0.0062(17)
    C13 0.0381(17) 0.062(2) 0.0602(18) -0.0018(14) 0.0167(14) -0.0031(15)
    C14 0.0411(18) 0.070(2) 0.069(2) 0.0000(15) 0.0145(15) 0.0123(16)
    C15 0.0451(19) 0.063(2) 0.070(2) -0.0090(15) 0.0208(16) 0.0031(16)
    C16 0.0358(16) 0.057(2) 0.0625(18) -0.0063(14) 0.0180(14) -0.0115(15)
    C17 0.0411(18) 0.073(2) 0.078(2) 0.0042(16) 0.0203(16) 0.0082(18)
    C18 0.0443(18) 0.067(2) 0.079(2) 0.0015(15) 0.0269(16) 0.0113(17)
    C19 0.044(2) 0.069(2) 0.076(2) -0.0083(17) 0.0242(18) -0.0094(19)
    C20 0.088(4) 0.201(6) 0.163(5) 0.004(3) 0.036(3) 0.073(4)
_geom_special_details
;
;
loop_
    _geom_bond_atom_site_label_1
    _geom_bond_atom_site_label_2
    _geom_bond_site_symmetry_2
    _geom_bond_distance
    _geom_bond_publ_flag
    O1 C8 . 1.371(3) ?
    O1 C10 . 1.425(3) ?
    O2 C11 . 1.225(3) ?
    O3 C19 . 1.313(4) ?
    O3 H3 . 0.8200 ?
    O4 C19 . 1.193(4) ?
    O5 C20 . 1.332(5) ?
    O5 H5 . 0.8200 ?
    N1 C1 . 1.318(4) ?
    N1 C9 . 1.365(4) ?
    N2 C11 . 1.332(3) ?
    N2 N3 . 1.379(3) ?
    N2 H2 . 0.8600 ?
    N3 C12 . 1.267(3) ?
    C1 C2 . 1.390(5) ?
    C1 H1 . 0.9300 ?
    C2 C3 . 1.348(5) ?
    C2 H2A . 0.9300 ?
    C3 C4 . 1.407(5) ?
    C3 H3A . 0.9300 ?
    C4 C5 . 1.393(5) ?
    C4 C9 . 1.413(4) ?
    C5 C6 . 1.351(5) ?
    C5 H5A . 0.9300 ?
    C6 C7 . 1.406(4) ?
    C6 H6 . 0.9300 ?
    C7 C8 . 1.357(4) ?
    C7 H7 . 0.9300 ?
    C8 C9 . 1.415(4) ?
    C10 C11 . 1.503(4) ?
    C10 H10A . 0.9700 ?
    C10 H10B . 0.9700 ?
    C12 C13 . 1.461(4) ?
    C12 H12 . 0.9300 ?
    C13 C14 . 1.382(4) ?
    C13 C18 . 1.384(4) ?
    C14 C15 . 1.378(4) ?
    C14 H14 . 0.9300 ?
    C15 C16 . 1.372(4) ?
    C15 H15 . 0.9300 ?
    C16 C17 . 1.372(4) ?
    C16 C19 . 1.486(4) ?
    C17 C18 . 1.381(4) ?
    C17 H17 . 0.9300 ?
    C18 H18 . 0.9300 ?
    C20 H20A . 0.9600 ?
    C20 H20B . 0.9600 ?
    C20 H20C . 0.9600 ?
loop_
    _geom_angle_atom_site_label_1
    _geom_angle_atom_site_label_2
    _geom_angle_atom_site_label_3
    _geom_angle_site_symmetry_1
    _geom_angle_site_symmetry_3
    _geom_angle
    _geom_angle_publ_flag
    C8 O1 C10 . . 116.1(2) ?
    C19 O3 H3 . . 109.5 ?
    C20 O5 H5 . . 109.5 ?
    C1 N1 C9 . . 117.5(3) ?
    C11 N2 N3 . . 118.0(2) ?
    C11 N2 H2 . . 121.0 ?
    N3 N2 H2 . . 121.0 ?
    C12 N3 N2 . . 116.3(2) ?
    N1 C1 C2 . . 124.9(4) ?
    N1 C1 H1 . . 117.6 ?
    C2 C1 H1 . . 117.6 ?
    C3 C2 C1 . . 118.2(4) ?
    C3 C2 H2A . . 120.9 ?
    C1 C2 H2A . . 120.9 ?
    C2 C3 C4 . . 120.2(3) ?
    C2 C3 H3A . . 119.9 ?
    C4 C3 H3A . . 119.9 ?
    C5 C4 C3 . . 122.7(3) ?
    C5 C4 C9 . . 119.5(3) ?
    C3 C4 C9 . . 117.8(3) ?
    C6 C5 C4 . . 120.3(3) ?
    C6 C5 H5A . . 119.9 ?
    C4 C5 H5A . . 119.9 ?
    C5 C6 C7 . . 120.9(3) ?
    C5 C6 H6 . . 119.5 ?
    C7 C6 H6 . . 119.5 ?
    C8 C7 C6 . . 120.5(3) ?
    C8 C7 H7 . . 119.8 ?
    C6 C7 H7 . . 119.8 ?
    C7 C8 O1 . . 124.6(3) ?
    C7 C8 C9 . . 119.7(3) ?
    O1 C8 C9 . . 115.7(3) ?
    N1 C9 C4 . . 121.5(3) ?
    N1 C9 C8 . . 119.3(3) ?
    C4 C9 C8 . . 119.2(3) ?
    O1 C10 C11 . . 112.0(2) ?
    O1 C10 H10A . . 109.2 ?
    C11 C10 H10A . . 109.2 ?
    O1 C10 H10B . . 109.2 ?
    C11 C10 H10B . . 109.2 ?
    H10A C10 H10B . . 107.9 ?
    O2 C11 N2 . . 124.6(3) ?
    O2 C11 C10 . . 117.6(3) ?
    N2 C11 C10 . . 117.8(3) ?
    N3 C12 C13 . . 120.5(3) ?
    N3 C12 H12 . . 119.8 ?
    C13 C12 H12 . . 119.8 ?
    C14 C13 C18 . . 118.5(3) ?
    C14 C13 C12 . . 120.3(3) ?
    C18 C13 C12 . . 121.2(3) ?
    C15 C14 C13 . . 120.9(3) ?
    C15 C14 H14 . . 119.6 ?
    C13 C14 H14 . . 119.6 ?
    C16 C15 C14 . . 120.7(3) ?
    C16 C15 H15 . . 119.7 ?
    C14 C15 H15 . . 119.7 ?
    C15 C16 C17 . . 118.6(3) ?
    C15 C16 C19 . . 123.4(3) ?
    C17 C16 C19 . . 118.0(3) ?
    C16 C17 C18 . . 121.4(3) ?
    C16 C17 H17 . . 119.3 ?
    C18 C17 H17 . . 119.3 ?
    C17 C18 C13 . . 119.9(3) ?
    C17 C18 H18 . . 120.1 ?
    C13 C18 H18 . . 120.1 ?
    O4 C19 O3 . . 123.5(3) ?
    O4 C19 C16 . . 123.4(3) ?
    O3 C19 C16 . . 113.1(3) ?
    O5 C20 H20A . . 109.5 ?
    O5 C20 H20B . . 109.5 ?
    H20A C20 H20B . . 109.5 ?
    O5 C20 H20C . . 109.5 ?
    H20A C20 H20C . . 109.5 ?
    H20B C20 H20C . . 109.5 ?
loop_
    _geom_torsion_atom_site_label_1
    _geom_torsion_atom_site_label_2
    _geom_torsion_atom_site_label_3
    _geom_torsion_atom_site_label_4
    _geom_torsion_site_symmetry_1
    _geom_torsion_site_symmetry_2
    _geom_torsion_site_symmetry_3
    _geom_torsion_site_symmetry_4
    _geom_torsion
    _geom_torsion_publ_flag
    C11 N2 N3 C12 . . . . -176.6(3) ?
    C9 N1 C1 C2 . . . . -0.2(6) ?
    N1 C1 C2 C3 . . . . 0.0(7) ?
    C1 C2 C3 C4 . . . . 0.5(6) ?
    C2 C3 C4 C5 . . . . 179.6(4) ?
    C2 C3 C4 C9 . . . . -0.9(6) ?
    C3 C4 C5 C6 . . . . -179.5(3) ?
    C9 C4 C5 C6 . . . . 1.1(5) ?
    C4 C5 C6 C7 . . . . -0.8(5) ?
    C5 C6 C7 C8 . . . . 0.0(5) ?
    C6 C7 C8 O1 . . . . 179.7(3) ?
    C6 C7 C8 C9 . . . . 0.5(5) ?
    C10 O1 C8 C7 . . . . -0.3(4) ?
    C10 O1 C8 C9 . . . . 179.0(2) ?
    C1 N1 C9 C4 . . . . -0.1(5) ?
    C1 N1 C9 C8 . . . . -179.4(3) ?
    C5 C4 C9 N1 . . . . -179.8(3) ?
    C3 C4 C9 N1 . . . . 0.7(5) ?
    C5 C4 C9 C8 . . . . -0.5(4) ?
    C3 C4 C9 C8 . . . . 180.0(3) ?
    C7 C8 C9 N1 . . . . 179.1(3) ?
    O1 C8 C9 N1 . . . . -0.3(4) ?
    C7 C8 C9 C4 . . . . -0.2(4) ?
    O1 C8 C9 C4 . . . . -179.5(2) ?
    C8 O1 C10 C11 . . . . 174.5(2) ?
    N3 N2 C11 O2 . . . . 1.1(5) ?
    N3 N2 C11 C10 . . . . -179.4(2) ?
    O1 C10 C11 O2 . . . . -177.3(3) ?
    O1 C10 C11 N2 . . . . 3.1(4) ?
    N2 N3 C12 C13 . . . . -179.4(2) ?
    N3 C12 C13 C14 . . . . 174.4(3) ?
    N3 C12 C13 C18 . . . . -4.9(5) ?
    C18 C13 C14 C15 . . . . 0.5(5) ?
    C12 C13 C14 C15 . . . . -178.9(3) ?
    C13 C14 C15 C16 . . . . -1.0(5) ?
    C14 C15 C16 C17 . . . . 0.8(4) ?
    C14 C15 C16 C19 . . . . -179.0(3) ?
    C15 C16 C17 C18 . . . . -0.1(5) ?
    C19 C16 C17 C18 . . . . 179.8(3) ?
    C16 C17 C18 C13 . . . . -0.5(5) ?
    C14 C13 C18 C17 . . . . 0.3(5) ?
    C12 C13 C18 C17 . . . . 179.6(3) ?
    C15 C16 C19 O4 . . . . 176.7(3) ?
    C17 C16 C19 O4 . . . . -3.2(5) ?
    C15 C16 C19 O3 . . . . -3.9(4) ?
    C17 C16 C19 O3 . . . . 176.3(3) ?
loop_
    _geom_hbond_atom_site_label_D
    _geom_hbond_atom_site_label_H
    _geom_hbond_atom_site_label_A
    _geom_hbond_site_symmetry_A
    _geom_hbond_distance_DH
    _geom_hbond_distance_HA
    _geom_hbond_distance_DA
    _geom_hbond_angle_DHA
    O3 H3 O2 2_856 0.82 1.88 2.695(3) 171.3
    O5 H5 N1 . 0.82 1.95 2.765(3) 170.6
    N2 H2 O5 . 0.86 2.01 2.838(4) 162.0
