# Supplementary material for: 4-{(E)-N′-[2-(8-Quinolyloxy)acetyl]hydrazonomethyl}benzoic acid methanol solvate
Source: Acta Crystallogr Sect E Struct Rep Online. 2009 Jun 17;65(Pt 7):o1601. doi: 10.1107/S1600536809021576 (PMC2969234; doi:10.1107/S1600536809021576)
Supplement: Supplementary file 2 [file e-65-o1601-Isup2.hkl]

# 
# h,k,l, Fc-squared, Fo-squared, sigma(Fo-squared) and status flag 
# 
data_I
_shelx_title ' 2 in P21/c' 
_shelx_refln_list_code          4 
_shelx_F_calc_maximum      257.29 
_exptl_crystal_F_000       800.00 
_reflns_d_resolution_high  0.8393 
 
loop_ 
 _symmetry_equiv_pos_as_xyz 
 'x, y, z' 
 '-x, y+1/2, -z+1/2' 
 '-x, -y, -z' 
 'x, -y-1/2, z-1/2' 
 
_cell_length_a    10.1166 
_cell_length_b    11.0950 
_cell_length_c    18.5100 
_cell_angle_alpha  90.000 
_cell_angle_beta  115.896 
_cell_angle_gamma  90.000 
 
_shelx_F_squared_multiplier     1.000 
 
loop_ 
 _refln_index_h 
 _refln_index_k 
 _refln_index_l 
 _refln_F_squared_calc 
 _refln_F_squared_meas 
 _refln_F_squared_sigma 
 _refln_observed_status 
   1   0   0     5166.67     4171.00     98.26 o 
   2   0   0     5927.90     5346.55    128.97 o 
   3   0   0     2456.05     2367.18     44.31 o 
   4   0   0     3242.18     3423.66     63.00 o 
   5   0   0        1.41       23.72      5.84 o 
   6   0   0     1618.74     1683.78     40.19 o 
   7   0   0       46.22       68.16     10.31 o 
   8   0   0       91.71       88.90     19.98 o 
   9   0   0      286.03      274.33     33.88 o 
  10   0   0        1.36       32.26     16.42 o 
   1   1   0      468.00      424.46     12.16 o 
   2   1   0      631.47      593.39     14.35 o 
   3   1   0     2635.68     2504.68     33.22 o 
   4   1   0      241.64      227.25      7.75 o 
   5   1   0        3.61       13.49      3.97 o 
   6   1   0      153.72      141.84      8.22 o 
   7   1   0       92.79       65.28      8.68 o 
   8   1   0       78.96      101.65     16.91 o 
   9   1   0       13.75       12.08      9.67 o 
  10   1   0        3.84       14.75     10.35 o 
   0   2   0     6935.63     6531.09    152.70 o 
   1   2   0     1277.01     1392.80     27.69 o 
   2   2   0      219.40      231.21      8.21 o 
   3   2   0     3493.49     3334.77     50.45 o 
   4   2   0       40.14       49.71      5.01 o 
   5   2   0       84.80       86.48      6.61 o 
   6   2   0        5.50       -1.12      3.80 o 
   7   2   0      110.88      119.07     10.86 o 
   8   2   0        9.78        6.89      8.24 o 
   9   2   0        1.06       11.72      9.04 o 
  10   2   0        1.62        9.23      9.77 o 
   1   3   0     1574.42     1454.39     20.56 o 
   2   3   0       19.82       13.46      3.59 o 
   3   3   0       14.08       18.12      3.19 o 
   4   3   0     1121.36     1236.28     22.01 o 
   5   3   0      109.71      117.56      7.86 o 
   6   3   0       80.94       67.81      8.53 o 
   7   3   0     1015.91     1048.79     28.59 o 
   8   3   0        0.23       -8.87      5.91 o 
   9   3   0      101.40      105.38     17.81 o 
  10   3   0       16.19       13.29     10.42 o 
   0   4   0        0.63        2.78      4.40 o 
   1   4   0      328.54      260.63     22.66 o 
   2   4   0        0.44        3.80      2.75 o 
   3   4   0     1121.76     1045.12     19.44 o 
   4   4   0      206.50      211.24     11.02 o 
   5   4   0        2.92        1.08      3.91 o 
   6   4   0      168.35      187.27     12.99 o 
   7   4   0      554.90      548.03     20.85 o 
   8   4   0       27.05       21.96      7.83 o 
   9   4   0        0.30        2.59      8.27 o 
  10   4   0       21.86       35.25     12.85 o 
   1   5   0      411.14      435.94     27.35 o 
   2   5   0      782.60      803.98     19.03 o 
   3   5   0       33.48       34.02      4.30 o 
   4   5   0        4.67        3.73      5.25 o 
   5   5   0        0.00        3.76      5.00 o 
   6   5   0       22.66       21.15      7.09 o 
   7   5   0      187.29      182.70     14.52 o 
   8   5   0        1.66        0.64      6.37 o 
   9   5   0       12.13       27.46      8.48 o 
  10   5   0        1.13       -5.14      9.57 o 
   0   6   0       71.90       67.82     13.25 o 
   1   6   0       28.29       42.56      8.24 o 
   2   6   0       32.55       31.70      7.47 o 
   3   6   0     1029.08     1058.89     24.92 o 
   4   6   0        5.39        4.57      2.94 o 
   5   6   0       59.22       51.95      8.68 o 
   6   6   0      730.87      756.98     25.42 o 
   7   6   0      137.95      145.78     13.96 o 
   8   6   0        9.26        8.85     10.46 o 
   9   6   0        0.33        0.22      7.24 o 
   1   7   0       29.48       24.11      7.24 o 
   2   7   0       79.97       73.16     10.62 o 
   3   7   0       57.81       70.50      7.20 o 
   4   7   0       46.05       38.42      5.15 o 
   5   7   0       74.17       84.44      8.53 o 
   6   7   0     1190.63     1191.51     33.98 o 
   7   7   0        6.68       15.46      7.88 o 
   8   7   0        0.52        8.66     10.38 o 
   9   7   0        0.49       10.21      7.80 o 
   0   8   0      106.87      110.37     17.71 o 
   1   8   0       47.74       49.70      9.73 o 
   2   8   0        2.71       11.20      8.76 o 
   3   8   0        0.00        0.94      5.69 o 
   4   8   0        2.46       -2.88      3.62 o 
   5   8   0      111.06       92.00     10.09 o 
   6   8   0        4.89        7.07      4.74 o 
   7   8   0        0.15        9.04      5.07 o 
   8   8   0       12.33       27.26      9.56 o 
   1   9   0       85.67       98.52     13.80 o 
   2   9   0        7.00       -4.15      8.89 o 
   3   9   0        1.29        2.50      6.52 o 
   4   9   0        0.48        9.53      7.91 o 
   5   9   0       86.89       92.30     11.55 o 
   6   9   0        7.42        4.43      7.72 o 
   7   9   0        6.49        9.42      6.36 o 
   0  10   0        3.07        1.23     10.67 o 
   1  10   0      209.34      285.78     22.68 o 
   2  10   0        4.92       -0.28     19.23 o 
   3  10   0        1.07        4.02      7.97 o 
   4  10   0        0.00        9.17      8.49 o 
   5  10   0       49.92       71.89     18.68 o 
   6  10   0        0.01        8.84      6.79 o 
   7  10   0        0.78       12.46     15.04 o 
   1  11   0       87.87       98.68     16.18 o 
   2  11   0        0.66       -7.47      8.93 o 
   3  11   0        4.33       17.19     19.59 o 
   4  11   0        0.60       -3.59      7.89 o 
   5  11   0        3.70        7.11     10.25 o 
   6  11   0        5.10       11.93     11.27 o 
   0  12   0        7.09       10.41     15.97 o 
   1  12   0       14.05       15.42     11.84 o 
   2  12   0       52.07       56.75     15.34 o 
   3  12   0        0.26       -3.41      9.42 o 
   4  12   0        8.11       -0.75     10.95 o 
   1  13   0        4.98      -16.20     10.80 o 
 -11   1   1        5.46       15.80     27.19 o 
 -10   1   1        1.24        1.67      9.21 o 
  -9   1   1      219.69      205.53     20.97 o 
  -8   1   1       11.91        5.91      6.15 o 
  -7   1   1      361.60      361.85     13.15 o 
  -6   1   1        7.51       -1.62      5.78 o 
  -5   1   1        0.94        5.18      3.82 o 
  -4   1   1     2598.04     2742.35     37.46 o 
  -3   1   1     1019.84     1041.06     19.52 o 
  -2   1   1       14.65       27.92      3.64 o 
  -1   1   1        3.31       13.80      2.10 o 
   0   1   1     5563.02     4810.94     59.50 o 
   1   1   1      177.66      241.45     14.16 o 
   2   1   1      660.98      581.37     17.77 o 
   3   1   1     1230.71     1206.89     21.28 o 
   4   1   1      455.68      490.47      8.96 o 
   5   1   1      220.68      206.38     10.50 o 
   6   1   1        9.35       14.29      4.29 o 
   7   1   1      168.90      180.99     12.64 o 
   8   1   1        2.26        5.68     14.55 o 
   9   1   1       25.68       18.39      9.80 o 
  10   1   1       11.24       10.20      9.90 o 
 -10   2   1        6.51        7.43     10.13 o 
  -9   2   1       17.77        7.08      8.73 o 
  -8   2   1       45.02       23.46      7.20 o 
  -7   2   1      833.17      733.02     24.84 o 
  -6   2   1       49.25       55.02      8.91 o 
  -5   2   1      475.37      510.77     13.54 o 
  -4   2   1     1245.57     1439.11     23.75 o 
  -3   2   1     1449.96     1297.12     20.56 o 
  -2   2   1       73.04       52.82      3.72 o 
  -1   2   1       54.74       56.51      2.88 o 
   0   2   1       33.25       26.99      3.32 o 
   1   2   1     1315.41     1277.95     27.52 o 
   2   2   1     7479.18     6752.70    287.09 o 
   3   2   1      590.88      485.03     13.12 o 
   4   2   1     5675.67     5577.05     69.07 o 
   5   2   1       57.39       63.02      5.80 o 
   6   2   1        3.78        7.35      5.25 o 
   7   2   1      998.93     1007.00     27.57 o 
   8   2   1       73.22       67.51     13.83 o 
   9   2   1       59.95       39.42     12.48 o 
  10   2   1       36.62       22.24     13.93 o 
 -10   3   1        0.89        1.24     11.31 o 
  -9   3   1        8.59        9.87      7.95 o 
  -8   3   1       71.07       60.65      9.55 o 
  -7   3   1      236.83      215.53     13.91 o 
  -6   3   1      131.84      158.47      9.59 o 
  -5   3   1        6.70        4.98      3.77 o 
  -4   3   1      377.26      405.12     15.73 o 
  -3   3   1      241.42      262.56      8.22 o 
  -2   3   1     3326.13     3168.90     48.21 o 
  -1   3   1     5918.61     5451.95     75.39 o 
   0   3   1     4887.03     4550.28     53.32 o 
   1   3   1      517.60      479.04     13.60 o 
   2   3   1      407.55      327.86      9.02 o 
   3   3   1       47.05       45.55      6.67 o 
   4   3   1     1030.60      993.75     18.96 o 
   5   3   1      144.07      165.44     10.56 o 
   6   3   1        9.18        0.48      5.09 o 
   7   3   1        8.38        5.11      6.38 o 
   8   3   1       35.21       39.54     13.39 o 
   9   3   1       25.32       23.00     10.78 o 
  10   3   1        5.27       -0.80     10.43 o 
 -10   4   1       51.03       84.32     20.11 o 
  -9   4   1       39.40       30.87      8.69 o 
  -8   4   1       64.34       88.17     11.30 o 
  -7   4   1       25.31       27.85      7.46 o 
  -6   4   1       80.87       90.58     14.81 o 
  -5   4   1        0.24       -4.55      3.55 o 
  -4   4   1       11.61       15.97      3.87 o 
  -3   4   1      137.49      125.65      7.02 o 
  -2   4   1     1504.79     1496.33     27.34 o 
  -1   4   1       48.43       43.14      4.60 o 
   0   4   1      175.53      171.95      9.16 o 
   1   4   1      905.80      827.49     17.45 o 
   2   4   1      121.68      111.65      7.89 o 
   3   4   1      113.16      118.44      7.14 o 
   4   4   1       61.69       44.05     11.72 o 
   5   4   1      196.62      187.58     12.35 o 
   6   4   1        6.12        4.24      5.20 o 
   7   4   1      477.56      475.06     23.49 o 
   8   4   1       29.58       16.43      7.20 o 
   9   4   1        2.65       14.16     10.37 o 
  10   4   1        6.44       19.98     12.68 o 
 -10   5   1        0.47       12.53      7.81 o 
  -9   5   1       44.94       25.34     11.17 o 
  -8   5   1        8.24        3.70      6.22 o 
  -7   5   1      361.40      320.50     23.44 o 
  -6   5   1       39.92       36.96      7.89 o 
  -5   5   1       43.98       38.46      5.84 o 
  -4   5   1      235.98      245.02     13.72 o 
  -3   5   1     1070.48     1073.39     20.49 o 
  -2   5   1     1243.31     1175.60     25.37 o 
  -1   5   1      294.55      353.40     11.95 o 
   0   5   1       24.76       22.61      5.21 o 
   1   5   1      218.72      235.37     12.59 o 
   2   5   1      107.63      101.56      9.69 o 
   3   5   1      442.52      446.93     15.88 o 
   4   5   1      151.78      144.84      8.27 o 
   5   5   1      113.57      107.40     10.78 o 
   6   5   1      496.87      495.13     19.53 o 
   7   5   1      261.77      270.36     24.65 o 
   8   5   1        0.18       10.52      6.45 o 
   9   5   1       47.61       62.99     14.60 o 
  -9   6   1       38.64       42.67      9.73 o 
  -8   6   1      135.09       99.04     14.89 o 
  -7   6   1       45.44       73.27     10.75 o 
  -6   6   1        3.05       -2.37      6.85 o 
  -5   6   1       80.46       98.98     14.28 o 
  -4   6   1       27.39       27.37      4.47 o 
  -3   6   1      384.90      342.88     11.43 o 
  -2   6   1        0.72        0.54      3.64 o 
  -1   6   1     1327.72     1342.14     35.68 o 
   0   6   1      313.31      273.91     24.99 o 
   1   6   1      236.40      236.83     14.02 o 
   2   6   1      188.75      224.96     11.54 o 
   3   6   1       42.30       31.25      5.68 o 
   4   6   1       27.76       22.81      8.03 o 
   5   6   1      167.63      156.68     15.31 o 
   6   6   1      183.89      172.96     14.51 o 
   7   6   1       12.84        9.54      6.53 o 
   8   6   1       28.22       38.00      9.28 o 
   9   6   1       14.93       27.40      8.99 o 
  -9   7   1        0.04        6.42      7.69 o 
  -8   7   1        0.02       -3.10      6.74 o 
  -7   7   1        6.38        9.46      7.10 o 
  -6   7   1      136.84      169.70     23.77 o 
  -5   7   1        1.67       -0.43      3.51 o 
  -4   7   1      109.44      118.23      7.82 o 
  -3   7   1      106.64       99.56     10.18 o 
  -2   7   1        0.62        3.73      5.48 o 
  -1   7   1      152.56      170.75     15.68 o 
   0   7   1       23.70       25.13     15.13 o 
   1   7   1      207.03      188.57     14.81 o 
   2   7   1        0.00        1.02      5.47 o 
   3   7   1        6.06       -1.41      3.43 o 
   4   7   1       19.51       18.45      5.57 o 
   5   7   1        8.53       10.87      4.03 o 
   6   7   1      260.31      262.33     36.23 o 
   7   7   1       10.16       12.66      7.85 o 
   8   7   1        6.92       17.23      8.10 o 
  -8   8   1        0.13       23.46      8.83 o 
  -7   8   1        0.92       -3.86      4.29 o 
  -6   8   1      353.51      379.11     22.47 o 
  -5   8   1        5.54       14.42      5.29 o 
  -4   8   1        0.72       -0.68      5.02 o 
  -3   8   1      118.25      145.23     15.51 o 
  -2   8   1       83.89       55.38     10.08 o 
  -1   8   1      100.53      129.38     13.59 o 
   0   8   1        5.98        0.40     10.21 o 
   1   8   1       48.39       45.70     17.62 o 
   2   8   1      236.73      270.65     26.96 o 
   3   8   1       12.97       12.45      7.75 o 
   4   8   1       25.70       26.97      7.22 o 
   5   8   1        1.33        4.24      4.54 o 
   6   8   1       33.60       49.84      9.20 o 
   7   8   1        0.24        5.00      9.84 o 
   8   8   1        5.87       21.17     13.06 o 
  -8   9   1        3.00       17.83      7.11 o 
  -7   9   1        0.28        4.34      5.79 o 
  -6   9   1        9.36       10.74      5.46 o 
  -5   9   1       42.78       34.96      9.21 o 
  -4   9   1       46.26       34.25      8.23 o 
  -3   9   1       37.89       31.92      9.89 o 
  -2   9   1       58.67       46.97     13.38 o 
  -1   9   1       32.56       51.19     10.93 o 
   0   9   1        1.33       -7.97      5.77 o 
   1   9   1       37.81       24.90      8.39 o 
   2   9   1      130.84      149.56     19.40 o 
   3   9   1       12.28       10.69      8.00 o 
   4   9   1        3.81        8.70      7.92 o 
   5   9   1       29.61       33.03      8.11 o 
   6   9   1       14.40        4.90      6.32 o 
   7   9   1        0.22        9.83      7.32 o 
  -7  10   1        0.18       -4.95      6.11 o 
  -6  10   1       73.64       56.69     14.42 o 
  -5  10   1       12.27        1.21      8.76 o 
  -4  10   1        5.11        2.04      7.19 o 
  -3  10   1        0.72        1.67      8.33 o 
  -2  10   1       40.96       64.95     13.38 o 
  -1  10   1      131.73      136.57     21.98 o 
   0  10   1       32.80       36.91     16.20 o 
   1  10   1       19.30       12.79      8.34 o 
   2  10   1        0.01       -3.84      6.98 o 
   3  10   1        4.10        0.55      7.69 o 
   4  10   1        1.02       -4.13      8.07 o 
   5  10   1      152.30      151.40     20.44 o 
   6  10   1       13.74       13.78      6.96 o 
  -6  11   1        1.96        3.32     10.75 o 
  -5  11   1       51.19       58.34     14.88 o 
  -4  11   1        1.63        2.32      9.29 o 
  -3  11   1        2.91      -10.13     15.71 o 
  -2  11   1       14.45       11.03     10.10 o 
  -1  11   1        3.14       17.29     10.97 o 
   0  11   1       33.92       41.77     12.45 o 
   1  11   1      200.14      185.84     20.96 o 
   2  11   1       22.07       10.48     10.39 o 
   3  11   1        0.81       -8.09      8.65 o 
   4  11   1        7.03       -4.31      8.91 o 
   5  11   1       34.25       12.14     11.03 o 
  -4  12   1        0.11      -12.93      8.62 o 
  -3  12   1       13.50        6.33     18.75 o 
  -2  12   1       21.21        7.42     12.29 o 
  -1  12   1        0.39       10.76     10.62 o 
   0  12   1        0.37        0.16     10.62 o 
   1  12   1        9.22        9.96     11.44 o 
   2  12   1       48.67       50.01     15.22 o 
   3  12   1        9.02       -0.61      9.78 o 
   4  12   1        4.47       -0.01     18.20 o 
  -2  13   1       23.71       19.21     13.53 o 
  -1  13   1        0.55        1.75     12.61 o 
   0  13   1        0.40        2.71     17.07 o 
   1  13   1        1.72        5.06     16.87 o 
 -11   0   2       18.54       77.07     23.53 o 
 -10   0   2       46.03       36.59     18.49 o 
  -9   0   2      132.07      110.37     22.43 o 
  -8   0   2      124.89      128.64     22.76 o 
  -7   0   2        1.40       -4.31      6.03 o 
  -6   0   2      347.07      411.90     17.91 o 
  -5   0   2     3702.33     3773.00     71.42 o 
  -4   0   2      137.31      137.62     18.20 o 
  -3   0   2     1186.54     1159.95     25.85 o 
  -2   0   2     4329.88     3882.17     65.41 o 
   1   0   2      460.12      528.93     19.33 o 
   2   0   2     1276.92     1286.16     25.95 o 
   3   0   2     4564.18     4417.36     59.97 o 
   4   0   2      310.37      367.36     10.84 o 
   5   0   2      787.75      735.47     17.01 o 
   6   0   2     1068.66      959.24     47.58 o 
   8   0   2       13.31        8.34     12.35 o 
   9   0   2       83.60       82.69     22.82 o 
  10   0   2        0.42       11.12     15.13 o 
 -11   1   2       11.51       23.73     12.63 o 
 -10   1   2       78.87       92.41     18.01 o 
  -9   1   2       22.64       23.78      9.81 o 
  -8   1   2        3.43       -7.12      5.04 o 
  -7   1   2      439.73      459.50     21.56 o 
  -6   1   2        2.70        5.95      4.18 o 
  -5   1   2     3520.86     3616.99     60.48 o 
  -4   1   2     2703.91     2760.68     37.81 o 
  -3   1   2      273.80      301.69      8.29 o 
  -2   1   2     2154.93     1983.51     27.63 o 
  -1   1   2     1990.05     1880.76     24.48 o 
   0   1   2     6194.73     5597.87     92.23 o 
   1   1   2      871.25      712.06     52.37 o 
   2   1   2       41.33       39.34      3.28 o 
   3   1   2     1302.61     1340.06     17.86 o 
   4   1   2     2122.05     2340.07     27.43 o 
   5   1   2      236.59      212.89      6.25 o 
   6   1   2      901.83      873.73     23.42 o 
   7   1   2       24.17       44.64     10.90 o 
   8   1   2       84.86       68.72     13.72 o 
   9   1   2       23.84       44.15     15.87 o 
  10   1   2       52.42       46.74     15.28 o 
 -11   2   2        6.02       -2.18     20.49 o 
 -10   2   2       52.96       31.84     23.11 o 
  -9   2   2       54.80       43.99      9.05 o 
  -8   2   2       89.79      113.67     11.42 o 
  -7   2   2       28.42       28.49      5.99 o 
  -6   2   2      234.03      240.64     10.81 o 
  -5   2   2      110.32      118.07      8.49 o 
  -4   2   2     3258.24     3470.41     46.14 o 
  -3   2   2      228.24      199.55      7.03 o 
  -2   2   2      942.62      939.44     15.15 o 
  -1   2   2     3110.44     2901.16     50.84 o 
   0   2   2        4.19        8.30      1.82 o 
   1   2   2      112.86      117.15      5.86 o 
   2   2   2       86.75       84.92      4.93 o 
   3   2   2      243.24      261.61      8.42 o 
   4   2   2       90.63      106.99      5.03 o 
   5   2   2      152.63      150.35     10.95 o 
   6   2   2       38.28       33.77     10.31 o 
   7   2   2        8.90       13.48      6.23 o 
   8   2   2       90.48       72.19     14.06 o 
   9   2   2        5.96       26.24     11.23 o 
  10   2   2        0.97        4.96     11.51 o 
 -10   3   2       11.75       18.77     10.61 o 
  -9   3   2       62.27       72.00     10.03 o 
  -8   3   2       41.50       44.40      8.90 o 
  -7   3   2      274.08      248.00     12.25 o 
  -6   3   2      243.99      263.28     11.69 o 
  -5   3   2        0.95        0.40      3.55 o 
  -4   3   2      732.96      682.28     15.07 o 
  -3   3   2      698.19      747.22     14.79 o 
  -2   3   2        6.32        1.95      2.15 o 
  -1   3   2     1563.35     1583.59     21.77 o 
   0   3   2     4397.48     4251.60     50.47 o 
   1   3   2       88.77       75.68      5.97 o 
   2   3   2      348.63      328.67      9.30 o 
   3   3   2     1566.75     1569.55     26.32 o 
   4   3   2      126.49      107.53      7.52 o 
   5   3   2        1.23       -0.84      5.27 o 
   6   3   2      118.09      121.76     17.69 o 
   7   3   2     1421.49     1369.87     34.39 o 
   8   3   2        3.97       -2.77      9.18 o 
   9   3   2       28.62       36.37     11.98 o 
  10   3   2        0.77        0.97     11.28 o 
 -10   4   2       24.94       33.27      9.47 o 
  -9   4   2       22.75       25.35      7.88 o 
  -8   4   2       97.96      103.92     11.55 o 
  -7   4   2      548.57      509.26     23.02 o 
  -6   4   2       62.01       69.15      7.65 o 
  -5   4   2      252.77      245.34     10.41 o 
  -4   4   2        2.42        2.67      4.84 o 
  -3   4   2       68.62       79.86      5.93 o 
  -2   4   2       45.35       37.89      2.91 o 
  -1   4   2      293.91      248.26      8.25 o 
   0   4   2      260.08      284.48      9.88 o 
   1   4   2     1100.22     1175.26     19.09 o 
   2   4   2      302.25      313.59     11.69 o 
   3   4   2       31.30       25.53      3.93 o 
   4   4   2        8.78        7.62      5.75 o 
   5   4   2      201.25      183.57     12.34 o 
   6   4   2      360.08      375.99     22.01 o 
   7   4   2       82.19       87.39     10.84 o 
   8   4   2       70.79       33.22     11.92 o 
   9   4   2       10.68        3.95     22.76 o 
 -10   5   2       62.32       59.65     10.91 o 
  -9   5   2       40.15       48.04      9.59 o 
  -8   5   2     1204.45     1156.99     32.60 o 
  -7   5   2       67.71       59.85      9.31 o 
  -6   5   2        2.23        4.41      4.43 o 
  -5   5   2      132.93      151.39     12.21 o 
  -4   5   2      738.53      743.60     25.14 o 
  -3   5   2        6.04       13.76      3.73 o 
  -2   5   2     1338.28     1451.88     38.88 o 
  -1   5   2      184.65      138.97      6.38 o 
   0   5   2      101.93       83.45      6.42 o 
   1   5   2        0.04        1.69      2.14 o 
   2   5   2       48.16       48.79      5.28 o 
   3   5   2        0.00        1.89      6.72 o 
   4   5   2      129.88      144.15     11.52 o 
   5   5   2      221.53      215.01     14.01 o 
   6   5   2       98.72      102.75     11.47 o 
   7   5   2      262.51      245.29     16.69 o 
   8   5   2       22.15       21.81      7.83 o 
   9   5   2        0.67       -3.39      9.60 o 
 -10   6   2       10.13       11.55     12.29 o 
  -9   6   2        0.10       15.01      7.21 o 
  -8   6   2      106.85      114.66     13.52 o 
  -7   6   2       44.88       43.10      8.91 o 
  -6   6   2      121.37      110.18     11.86 o 
  -5   6   2       21.41       20.13      5.39 o 
  -4   6   2      124.62      116.48      7.30 o 
  -3   6   2      125.35      131.41     10.03 o 
  -2   6   2     1715.99     1727.83     34.36 o 
  -1   6   2        8.76        5.39      3.88 o 
   0   6   2        0.16       -2.17      4.41 o 
   1   6   2        1.25        1.97      4.76 o 
   2   6   2      146.54      156.94     19.25 o 
   3   6   2       52.01       49.07      8.52 o 
   4   6   2        0.60        9.06     15.19 o 
   5   6   2      275.37      259.45     16.07 o 
   6   6   2      546.26      546.41     28.16 o 
   7   6   2        0.01        0.05      6.09 o 
   8   6   2       21.60       17.67      7.88 o 
   9   6   2       20.41       31.05     13.13 o 
  -9   7   2       13.02       12.06      8.39 o 
  -8   7   2       40.18       35.77      9.11 o 
  -7   7   2      290.55      302.46     18.99 o 
  -6   7   2      346.14      387.22     21.81 o 
  -5   7   2        5.68        7.72      3.84 o 
  -4   7   2        0.48       -0.49      2.76 o 
  -3   7   2       42.90       36.51      6.85 o 
  -2   7   2       44.69       36.64      6.73 o 
  -1   7   2        0.06       -5.38      4.71 o 
   0   7   2      240.69      246.14     16.09 o 
   1   7   2      350.73      325.97     18.12 o 
   2   7   2      166.02      160.14     15.17 o 
   3   7   2       49.47       55.14      7.68 o 
   4   7   2        6.32        7.43      4.81 o 
   5   7   2       31.06       17.71     23.53 o 
   6   7   2       71.02       86.01     15.63 o 
   7   7   2       31.00       27.29     12.61 o 
   8   7   2        5.35       27.53     11.44 o 
  -9   8   2        0.35       12.05      8.72 o 
  -8   8   2        9.89       11.90      5.27 o 
  -7   8   2        1.89        4.90      5.21 o 
  -6   8   2       50.85       63.27      7.93 o 
  -5   8   2       88.61       68.36      8.05 o 
  -4   8   2        8.30        4.01      4.59 o 
  -3   8   2        0.60       -5.42      3.82 o 
  -2   8   2        2.56       -2.08     14.38 o 
  -1   8   2        9.71        7.20      5.90 o 
   0   8   2        1.15       -6.96      5.33 o 
   1   8   2      358.21      423.98     21.70 o 
   2   8   2       37.83       23.47     17.81 o 
   3   8   2        6.47       10.65      4.61 o 
   4   8   2       27.91       34.63      7.36 o 
   5   8   2       23.02       22.17      7.44 o 
   6   8   2       48.84       39.82      7.76 o 
   7   8   2       19.58       31.27     11.77 o 
   8   8   2        7.50       -4.22     10.57 o 
  -8   9   2        0.29        3.02      5.75 o 
  -7   9   2       24.33       24.37      7.04 o 
  -6   9   2       71.61       69.55      8.78 o 
  -5   9   2        2.42        0.79      6.07 o 
  -4   9   2        4.59       -0.35     11.86 o 
  -3   9   2        7.94       12.25      8.37 o 
  -2   9   2        0.00       -9.46     15.29 o 
  -1   9   2      165.15      144.65     15.54 o 
   0   9   2       20.71       13.68      7.73 o 
   1   9   2       20.87       29.48     15.90 o 
   2   9   2        0.19        0.83      6.10 o 
   3   9   2       11.58       -0.49     17.26 o 
   4   9   2        8.41       13.42      6.23 o 
   5   9   2      289.00      324.85     19.81 o 
   6   9   2        0.35        1.60      6.25 o 
   7   9   2        1.40        4.00      7.25 o 
  -7  10   2        0.14       10.61      7.21 o 
  -6  10   2        0.01       -5.44     12.15 o 
  -5  10   2       15.06       12.87      9.51 o 
  -4  10   2       42.54       41.50     12.31 o 
  -3  10   2       30.84       31.58     11.62 o 
  -2  10   2        0.76       15.34     18.30 o 
  -1  10   2       22.62       29.92     10.78 o 
   0  10   2        0.37       -7.51      6.78 o 
   1  10   2      206.23      238.46     21.55 o 
   2  10   2        5.44       -7.99      6.54 o 
   3  10   2        2.23      -14.74     19.69 o 
   4  10   2       26.34       28.61     11.83 o 
   5  10   2       39.45       29.00     11.98 o 
   6  10   2        0.09       -0.38      7.18 o 
  -6  11   2        4.61       -6.38     10.25 o 
  -5  11   2        6.99       12.73     10.04 o 
  -4  11   2       14.62       17.70     11.64 o 
  -3  11   2        4.60       -2.54      8.29 o 
  -2  11   2        6.09      -11.73      7.82 o 
  -1  11   2        3.68        3.76      9.15 o 
   0  11   2        8.23       10.32     10.18 o 
   1  11   2       12.24        2.20     10.63 o 
   2  11   2       15.08        0.38      9.26 o 
   3  11   2        5.78       -0.34      8.67 o 
   4  11   2        0.12       -8.58      8.13 o 
   5  11   2        3.16        9.62     22.34 o 
  -4  12   2        0.02       -4.16     19.62 o 
  -3  12   2        0.01       -9.18     10.03 o 
  -2  12   2       75.75       94.85     17.46 o 
  -1  12   2        1.02      -12.14      9.52 o 
   0  12   2       36.10       37.31     23.70 o 
   1  12   2        4.69       10.85     14.22 o 
   2  12   2       26.61       33.75     13.85 o 
   3  12   2       20.27       22.19     12.45 o 
  -2  13   2        0.52       -7.14     11.91 o 
  -1  13   2       10.19        1.85     12.77 o 
   0  13   2        0.95      -15.97     10.65 o 
   1  13   2        0.34      -10.29     13.03 o 
 -11   1   3       20.94       27.60     12.43 o 
 -10   1   3       26.06       24.20     10.86 o 
  -9   1   3        3.01       -5.01      6.02 o 
  -8   1   3       69.07       59.92      9.48 o 
  -7   1   3      407.54      390.91     13.51 o 
  -6   1   3       27.43       43.14      8.17 o 
  -5   1   3     2157.78     2412.84     37.61 o 
  -4   1   3      387.97      350.10      9.82 o 
  -3   1   3       34.74       26.52      5.58 o 
  -2   1   3       43.22       71.05      6.77 o 
  -1   1   3     1352.55     1315.87     19.87 o 
   0   1   3      373.27      369.50      8.37 o 
   1   1   3     1979.09     1954.11     28.74 o 
   2   1   3      952.86      901.77     16.83 o 
   3   1   3      736.52      759.04     12.53 o 
   4   1   3     1315.43     1316.23     31.57 o 
   5   1   3       80.96       82.66      5.29 o 
   6   1   3       44.66       52.57      7.75 o 
   7   1   3       41.41       34.74     11.35 o 
   8   1   3       46.84       24.11     15.94 o 
   9   1   3        0.39       -6.45      7.95 o 
 -11   2   3        2.10        0.29     10.20 o 
 -10   2   3        5.60        3.13      8.95 o 
  -9   2   3        3.10        4.35      6.52 o 
  -8   2   3      116.13      139.61     13.71 o 
  -7   2   3       17.43        8.06      5.18 o 
  -6   2   3       21.57       33.02      5.53 o 
  -5   2   3       90.93       66.24      9.02 o 
  -4   2   3      801.15      702.80     16.71 o 
  -3   2   3      317.91      312.11     13.52 o 
  -2   2   3       50.20       42.01      2.69 o 
  -1   2   3    15070.48    14670.56    159.20 o 
   0   2   3     4116.17     4011.73     41.38 o 
   1   2   3     1682.33     1747.54     28.75 o 
   2   2   3        1.22       -2.19      1.46 o 
   3   2   3        0.35        2.41      2.50 o 
   4   2   3        0.78       -4.13      3.65 o 
   5   2   3       82.71       92.82      5.66 o 
   6   2   3       10.55        5.78      4.87 o 
   7   2   3       67.32       65.48     13.26 o 
   8   2   3       15.39        4.54      9.30 o 
   9   2   3       33.61       40.41     12.85 o 
 -11   3   3        6.27        5.46     18.52 o 
 -10   3   3        0.25       -3.67      6.25 o 
  -9   3   3       24.69       10.72      6.47 o 
  -8   3   3       47.30       61.13      9.40 o 
  -7   3   3      807.06      860.74     21.04 o 
  -6   3   3        0.11       -4.07      3.84 o 
  -5   3   3      251.58      248.51      9.89 o 
  -4   3   3       91.60       82.49      5.92 o 
  -3   3   3       88.14       81.01      5.31 o 
  -2   3   3        0.65       -0.33      1.35 o 
  -1   3   3     9156.27     8806.79     98.74 o 
   0   3   3       19.34       19.61      2.31 o 
   1   3   3      144.31      156.17      7.55 o 
   2   3   3      312.96      314.81     22.02 o 
   3   3   3     1027.10     1079.71     18.60 o 
   4   3   3      682.17      729.19     17.00 o 
   5   3   3        2.21       -2.06      3.37 o 
   6   3   3       49.03       29.73      7.04 o 
   7   3   3      492.41      500.18     26.54 o 
   8   3   3      157.32      156.05     38.57 o 
   9   3   3        3.85       15.12     11.02 o 
 -10   4   3        0.01        6.32      7.05 o 
  -9   4   3        9.59        4.80      6.33 o 
  -8   4   3      443.37      431.66     18.66 o 
  -7   4   3     1007.75     1011.37     23.76 o 
  -6   4   3      402.66      423.58     16.23 o 
  -5   4   3      236.13      206.44      9.78 o 
  -4   4   3      321.07      337.81     12.64 o 
  -3   4   3     1112.87     1110.45     17.18 o 
  -2   4   3      103.40      100.83      5.11 o 
  -1   4   3      356.33      367.72      9.85 o 
   0   4   3      720.48      708.41     13.61 o 
   1   4   3      275.57      266.84      8.38 o 
   2   4   3      479.53      585.45     21.62 o 
   3   4   3     1613.95     1497.43     43.79 o 
   4   4   3      120.39      114.95      9.76 o 
   5   4   3       90.86       87.08      9.60 o 
   6   4   3       16.68       21.72      6.82 o 
   7   4   3      105.60      110.38     12.14 o 
   8   4   3       12.17        7.27     10.25 o 
   9   4   3       19.20       26.61     11.88 o 
 -10   5   3        0.83        7.86      7.02 o 
  -9   5   3       13.12       17.51      7.59 o 
  -8   5   3        1.82        8.87      6.82 o 
  -7   5   3      292.87      302.80     17.07 o 
  -6   5   3        2.19        4.13      4.66 o 
  -5   5   3      137.93      129.82      8.80 o 
  -4   5   3       31.96       28.93      4.62 o 
  -3   5   3      247.44      232.61      6.78 o 
  -2   5   3      150.76      167.76      7.04 o 
  -1   5   3      772.37      798.62     15.57 o 
   0   5   3      361.67      293.19     11.60 o 
   1   5   3      610.85      614.06     13.95 o 
   2   5   3      372.45      347.55     14.87 o 
   3   5   3      657.79      655.17     23.76 o 
   4   5   3      178.74      179.79     12.20 o 
   5   5   3        4.21       12.06      7.79 o 
   6   5   3      115.62      111.66     21.27 o 
   7   5   3        0.20        8.08      8.35 o 
   8   5   3        3.08       25.67     11.57 o 
   9   5   3       30.70       14.90     13.06 o 
 -10   6   3        3.73       15.10      8.30 o 
  -9   6   3        5.71        7.42      7.26 o 
  -8   6   3      250.02      280.13     18.31 o 
  -7   6   3      243.09      289.80     19.53 o 
  -6   6   3       57.34       40.55      6.97 o 
  -5   6   3      104.91      116.07      7.74 o 
  -4   6   3       89.83       90.19      9.27 o 
  -3   6   3      390.80      447.76     15.83 o 
  -2   6   3       56.71       61.63      5.33 o 
  -1   6   3      321.91      294.96      9.71 o 
   0   6   3       94.11       99.73      7.96 o 
   1   6   3      696.73      662.46     18.81 o 
   2   6   3      458.39      392.51     12.41 o 
   3   6   3       47.11       52.70      5.36 o 
   4   6   3        1.77       -1.47      6.51 o 
   5   6   3        0.73        3.87      7.20 o 
   6   6   3       21.40       25.78     10.75 o 
   7   6   3        0.66       -5.61      7.41 o 
   8   6   3       16.83       25.56     12.54 o 
  -9   7   3       43.57       57.50     16.00 o 
  -8   7   3       84.87       79.72     12.86 o 
  -7   7   3       27.00       24.29     15.40 o 
  -6   7   3      225.80      254.12     13.12 o 
  -5   7   3        2.92        0.34      3.10 o 
  -4   7   3       41.81       39.71      6.12 o 
  -3   7   3        7.60        7.58      4.65 o 
  -2   7   3      171.83      197.31     11.90 o 
  -1   7   3        0.86       -1.82     11.80 o 
   0   7   3       27.97       39.56      8.17 o 
   1   7   3      429.83      460.42     21.39 o 
   2   7   3       68.66       59.42     11.12 o 
   3   7   3       14.49        9.66      4.61 o 
   4   7   3       54.45       52.34      8.06 o 
   5   7   3        0.00       -2.30      8.11 o 
   6   7   3       20.83       -5.53      8.41 o 
   7   7   3       85.71       74.69     15.43 o 
   8   7   3        6.84       28.20     18.36 o 
  -9   8   3        6.64       10.95      5.67 o 
  -8   8   3        2.70        9.39      6.13 o 
  -7   8   3       59.13       59.41      8.14 o 
  -6   8   3      148.14      161.04     17.32 o 
  -5   8   3        3.12        3.26      5.05 o 
  -4   8   3        9.15        1.55      4.30 o 
  -3   8   3       44.94       55.16      8.42 o 
  -2   8   3       52.51       53.51      8.00 o 
  -1   8   3        4.91       13.90      6.94 o 
   0   8   3       29.14       21.15      7.45 o 
   1   8   3       84.89      109.27     13.62 o 
   2   8   3       33.35       24.17      9.34 o 
   3   8   3        0.00       -0.37      4.96 o 
   4   8   3       38.27       38.78     14.28 o 
   5   8   3       77.21       93.35     16.78 o 
   6   8   3       47.18       41.96      8.44 o 
   7   8   3        2.25       15.20     11.54 o 
  -8   9   3        2.03        3.79      7.09 o 
  -7   9   3        1.90        1.94      7.63 o 
  -6   9   3       68.67       61.11     14.53 o 
  -5   9   3       31.17       25.29      6.64 o 
  -4   9   3        2.68       -3.44      5.24 o 
  -3   9   3       14.73        9.21      6.27 o 
  -2   9   3        1.46       -3.73     10.15 o 
  -1   9   3        6.54       -1.45      6.89 o 
   0   9   3       94.21      109.71     14.74 o 
   1   9   3        3.04        7.01      7.40 o 
   2   9   3       37.27       61.64     12.80 o 
   3   9   3       18.05        4.77      7.00 o 
   4   9   3        7.80        0.34      5.73 o 
   5   9   3       49.14       46.35      9.37 o 
   6   9   3       59.44       68.96     10.95 o 
   7   9   3        1.05       14.06      7.84 o 
  -7  10   3        8.51        7.85      7.43 o 
  -6  10   3       31.78       28.58     10.12 o 
  -5  10   3        8.47        3.21      6.51 o 
  -4  10   3       47.21       15.45     10.15 o 
  -3  10   3       32.97        7.45     16.87 o 
  -2  10   3        0.93       -5.24      6.48 o 
  -1  10   3        0.03       -3.95     16.32 o 
   0  10   3       53.31       45.42     11.90 o 
   1  10   3      120.89      125.90     38.50 o 
   2  10   3        0.14        2.59      8.27 o 
   3  10   3        5.58        6.97      8.39 o 
   4  10   3        0.08       -7.98     13.64 o 
   5  10   3       84.67      118.54     14.79 o 
   6  10   3        0.00        5.26      9.21 o 
  -6  11   3       16.30       15.59     11.83 o 
  -5  11   3        1.19        4.76      9.98 o 
  -4  11   3       21.47       25.75     12.07 o 
  -3  11   3       21.86       14.52     14.48 o 
  -2  11   3       36.36       46.82     15.65 o 
  -1  11   3        0.99       13.12     10.18 o 
   0  11   3       29.21       36.63     30.74 o 
   1  11   3       73.45       58.43     14.08 o 
   2  11   3        3.73       -6.90      7.78 o 
   3  11   3        8.71       -0.40     12.35 o 
   4  11   3        1.68        3.29      9.50 o 
   5  11   3        0.70       -1.09     10.17 o 
  -5  12   3        0.13       -4.29     10.69 o 
  -4  12   3        0.17      -17.53     15.81 o 
  -3  12   3       18.17        3.02     10.99 o 
  -2  12   3        4.98        7.04     10.96 o 
  -1  12   3        3.40       15.62     11.47 o 
   0  12   3        2.59        2.87     11.15 o 
   1  12   3        0.01       -2.98     14.29 o 
   2  12   3       16.76       12.54     11.57 o 
   3  12   3       12.94       12.21     17.17 o 
  -2  13   3       55.63       64.35     18.58 o 
  -1  13   3        3.89      -14.68     11.28 o 
   0  13   3        0.21        3.06     11.80 o 
 -11   0   4        0.15       21.34     16.42 o 
 -10   0   4       23.88        8.73     14.87 o 
  -9   0   4       50.04       35.52     10.26 o 
  -8   0   4      271.91      272.42     23.96 o 
  -7   0   4       79.64       70.00     15.32 o 
  -6   0   4      900.04     1036.27     30.17 o 
  -5   0   4     2546.86     2517.88     51.99 o 
  -4   0   4     7032.50     6726.83    114.14 o 
  -3   0   4     1157.09     1070.20     24.00 o 
  -2   0   4      514.71      385.43     36.66 o 
  -1   0   4     4717.79     4986.09     91.99 o 
   0   0   4    11385.47    11805.83    180.77 o 
   1   0   4     1497.67     1528.34     30.72 o 
   2   0   4      255.08      277.58     32.04 o 
   3   0   4      731.15      636.84     24.05 o 
   4   0   4      226.96      225.28     12.21 o 
   5   0   4       30.01       22.43      6.18 o 
   6   0   4       56.01       49.08     19.17 o 
   7   0   4      103.76      128.73     23.60 o 
   8   0   4        9.31       11.12     13.38 o 
   9   0   4       22.99        5.17     13.51 o 
 -11   1   4       27.73       32.92     13.02 o 
 -10   1   4      196.12      198.10     15.49 o 
  -9   1   4       23.64       26.76      6.72 o 
  -8   1   4        2.67        6.82      5.51 o 
  -7   1   4        8.88        0.36      4.47 o 
  -6   1   4       76.24       90.83      7.57 o 
  -5   1   4     3234.35     3728.25     50.45 o 
  -4   1   4        1.32        3.17      3.10 o 
  -3   1   4     5089.93     4928.58     59.64 o 
  -2   1   4     1619.51     1534.68     20.91 o 
  -1   1   4        8.53        5.20      1.70 o 
   0   1   4     7961.22     7574.85     98.71 o 
   1   1   4     2459.63     2347.48     57.11 o 
   2   1   4      715.62      701.67     13.51 o 
   3   1   4      416.40      402.60     11.47 o 
   4   1   4      188.02      153.77      7.49 o 
   5   1   4      102.78      105.34      6.13 o 
   6   1   4     1672.01     1718.27     43.25 o 
   7   1   4      230.76      230.40     47.97 o 
   8   1   4        4.40        9.06      9.14 o 
   9   1   4       15.99       22.25     11.68 o 
 -11   2   4        0.52       -4.30     11.25 o 
 -10   2   4       78.14       59.51     10.19 o 
  -9   2   4       71.41       38.57      8.41 o 
  -8   2   4       19.88       22.65      6.18 o 
  -7   2   4      127.86      131.52      9.51 o 
  -6   2   4       21.22       23.20      5.43 o 
  -5   2   4      497.86      474.25     12.87 o 
  -4   2   4      218.17      211.74      7.89 o 
  -3   2   4      363.22      320.27     12.03 o 
  -2   2   4      390.70      380.21      7.37 o 
  -1   2   4    66197.16    64000.84    684.93 o 
   0   2   4     2922.27     2722.71     40.32 o 
   1   2   4      330.19      300.02      9.68 o 
   2   2   4     1808.62     1883.28     30.54 o 
   3   2   4     1779.16     1936.67     33.35 o 
   4   2   4        1.32        3.46      2.83 o 
   5   2   4      108.67      118.25     10.05 o 
   6   2   4      209.07      215.88     20.41 o 
   7   2   4      107.32       92.23     15.14 o 
   8   2   4       50.72       53.26     13.07 o 
   9   2   4        1.07        6.94     10.08 o 
 -11   3   4        0.44        2.16      9.99 o 
 -10   3   4       10.98       21.14      8.67 o 
  -9   3   4        2.10        9.32      6.69 o 
  -8   3   4       87.01      101.87     11.04 o 
  -7   3   4       41.23       48.15      7.00 o 
  -6   3   4        0.65       -1.67      4.02 o 
  -5   3   4       75.21       79.93      6.82 o 
  -4   3   4      434.07      363.49     14.86 o 
  -3   3   4      705.56      668.20     10.23 o 
  -2   3   4        2.18        2.14      1.82 o 
  -1   3   4     1092.30     1136.75     17.56 o 
   0   3   4     1251.45     1259.20     16.62 o 
   1   3   4       51.91       49.83      5.50 o 
   2   3   4      774.36      717.39     18.16 o 
   3   3   4      411.46      442.26     12.38 o 
   4   3   4       35.27       35.55      5.84 o 
   5   3   4       90.35      104.99      9.77 o 
   6   3   4      580.64      565.80     20.47 o 
   7   3   4       52.47       44.59     11.49 o 
   8   3   4       64.99       56.08     13.29 o 
   9   3   4        7.68        1.64      9.95 o 
 -11   4   4        3.68       22.06      8.93 o 
 -10   4   4        0.96       11.19      7.44 o 
  -9   4   4        1.84       -3.36      5.41 o 
  -8   4   4        4.72       -0.58      5.42 o 
  -7   4   4      563.86      533.21     16.69 o 
  -6   4   4      114.50      116.96     10.16 o 
  -5   4   4        2.47        3.29      3.80 o 
  -4   4   4      468.44      462.86     12.85 o 
  -3   4   4      254.97      231.13      6.51 o 
  -2   4   4      123.88      139.25      5.92 o 
  -1   4   4      122.31      151.87      6.23 o 
   0   4   4      666.25      691.04     13.76 o 
   1   4   4      225.48      238.86      7.74 o 
   2   4   4     3390.58     3511.24     56.39 o 
   3   4   4       23.70       30.46      4.14 o 
   4   4   4        2.55        8.28      4.66 o 
   5   4   4      169.66      191.24     12.95 o 
   6   4   4      348.54      324.54     23.22 o 
   7   4   4       20.54       13.56      8.85 o 
   8   4   4        0.16       -6.49      7.21 o 
   9   4   4        0.97       15.32     11.41 o 
 -10   5   4        3.70        7.33      9.90 o 
  -9   5   4        1.89        4.18      6.54 o 
  -8   5   4      309.95      327.58     18.19 o 
  -7   5   4     1647.77     1511.38     33.44 o 
  -6   5   4       42.56       43.88      6.45 o 
  -5   5   4       17.53       25.57      5.05 o 
  -4   5   4        6.74        3.44      2.22 o 
  -3   5   4      138.87      138.56      6.68 o 
  -2   5   4      799.94      882.12     16.85 o 
  -1   5   4       12.98        8.60      3.04 o 
   0   5   4      115.17      131.80      9.15 o 
   1   5   4       25.89       31.99      4.90 o 
   2   5   4      273.89      315.11     19.68 o 
   3   5   4       57.56       52.18      7.43 o 
   4   5   4       22.40       16.71      5.92 o 
   5   5   4      118.64      115.32     11.44 o 
   6   5   4        1.69       -4.65      9.18 o 
   7   5   4        0.04        2.55      8.07 o 
   8   5   4       52.35       32.65     11.95 o 
 -10   6   4        0.94       10.35      7.83 o 
  -9   6   4       13.66       17.00      8.14 o 
  -8   6   4      257.66      264.04     17.77 o 
  -7   6   4        0.08       -6.81      5.66 o 
  -6   6   4      189.62      209.64     11.94 o 
  -5   6   4        6.95        6.99      3.63 o 
  -4   6   4      432.76      417.04     13.13 o 
  -3   6   4      496.17      470.90     12.33 o 
  -2   6   4       29.58       33.50      4.49 o 
  -1   6   4       21.84       23.49      4.21 o 
   0   6   4      156.83      151.56      9.62 o 
   1   6   4      212.25      221.31      9.82 o 
   2   6   4        1.19       -2.01      4.40 o 
   3   6   4       58.21       58.09      8.20 o 
   4   6   4        6.05        7.89      5.83 o 
   5   6   4       50.64       75.93     16.45 o 
   6   6   4        9.17       10.86     22.63 o 
   7   6   4        0.20       -1.60      7.50 o 
   8   6   4        0.54       -4.40      8.98 o 
  -9   7   4        0.07       -1.44      7.24 o 
  -8   7   4       74.89       55.47     10.61 o 
  -7   7   4        2.15        3.26      4.28 o 
  -6   7   4      202.81      190.13     10.14 o 
  -5   7   4        3.42        5.77      3.34 o 
  -4   7   4       56.20       64.32     10.14 o 
  -3   7   4        7.86        7.30      3.67 o 
  -2   7   4       98.09      103.57      7.33 o 
  -1   7   4       17.98       17.82      4.22 o 
   0   7   4        0.00       -4.76      7.08 o 
   1   7   4       70.16       93.08      9.29 o 
   2   7   4       27.72       22.75      7.55 o 
   3   7   4        0.22        0.69      3.56 o 
   4   7   4        0.63       -0.34      5.07 o 
   5   7   4       13.53       20.62     11.25 o 
   6   7   4        6.43       -0.14      9.38 o 
   7   7   4        1.06       13.90      9.49 o 
   8   7   4        4.84        4.46      9.38 o 
  -9   8   4        5.10       13.37      7.04 o 
  -8   8   4        2.93        0.22      5.03 o 
  -7   8   4       65.82       70.50      8.70 o 
  -6   8   4      255.20      250.84     12.74 o 
  -5   8   4       12.04        7.23      5.04 o 
  -4   8   4       99.56      108.60     11.09 o 
  -3   8   4      139.58      137.21     13.96 o 
  -2   8   4        0.02        1.10      4.59 o 
  -1   8   4        0.10        1.37      9.05 o 
   0   8   4      559.96      576.87     25.30 o 
   1   8   4      116.98      116.28     14.64 o 
   2   8   4        4.04        6.04      6.99 o 
   3   8   4        0.25       -6.60      4.40 o 
   4   8   4        3.27        7.40      5.14 o 
   5   8   4       13.33        3.33      6.21 o 
   6   8   4        0.47        7.60      9.88 o 
   7   8   4        0.01       -2.72     10.57 o 
  -8   9   4        2.44       -4.73      5.32 o 
  -7   9   4        0.43        5.41      5.40 o 
  -6   9   4       36.96       36.37      9.22 o 
  -5   9   4        1.94        5.33      5.43 o 
  -4   9   4        0.17       -0.12      4.81 o 
  -3   9   4        0.51       -1.95      5.10 o 
  -2   9   4        4.65        1.81      6.86 o 
  -1   9   4        5.04       14.24      8.19 o 
   0   9   4      509.64      510.54     25.85 o 
   1   9   4       23.42       33.84     10.89 o 
   2   9   4        0.91       -3.87      6.67 o 
   3   9   4        0.51        2.82      7.05 o 
   4   9   4        0.97        3.90      5.72 o 
   5   9   4      425.72      469.19     28.61 o 
   6   9   4        0.00        9.58     10.89 o 
  -7  10   4        1.03        4.75      7.11 o 
  -6  10   4       10.64        0.83      7.43 o 
  -5  10   4       17.81        4.77      8.38 o 
  -4  10   4        1.43        7.43      7.24 o 
  -3  10   4       13.25       21.53     14.55 o 
  -2  10   4        2.28      -13.18      9.05 o 
  -1  10   4       30.08       36.37     19.59 o 
   0  10   4        6.73        3.55      8.64 o 
   1  10   4       81.67       77.51     16.06 o 
   2  10   4        0.07        5.29      8.37 o 
   3  10   4        0.37       -2.99      7.94 o 
   4  10   4        1.16        6.85      9.82 o 
   5  10   4       28.13       26.51      8.93 o 
  -6  11   4        1.33        1.26      9.18 o 
  -5  11   4       10.12       -0.30     17.07 o 
  -4  11   4       35.52       16.72     46.42 o 
  -3  11   4        7.01       18.93     22.56 o 
  -2  11   4        7.23        1.93     10.20 o 
  -1  11   4        0.61       -1.05      9.26 o 
   0  11   4        0.16       -5.01      8.85 o 
   1  11   4       14.39       14.28     22.53 o 
   2  11   4       16.16       20.72     11.91 o 
   3  11   4        0.54        0.48      8.66 o 
   4  11   4       23.68       23.96     13.21 o 
  -5  12   4        3.48       -5.86      9.90 o 
  -4  12   4        5.41      -11.87     10.29 o 
  -3  12   4        0.42        0.77     11.85 o 
  -2  12   4       50.59       52.30     15.46 o 
  -1  12   4        0.63       -7.03     10.13 o 
   0  12   4        0.23      -11.69     11.31 o 
   1  12   4        0.31       -1.45     10.61 o 
   2  12   4        0.00      -12.33      8.22 o 
   3  12   4        2.36       -7.11      9.30 o 
  -1  13   4        0.90        6.02     20.01 o 
 -11   1   5        0.71        4.98      9.62 o 
 -10   1   5       18.86       17.14     12.01 o 
  -9   1   5       34.28       37.85      7.51 o 
  -8   1   5       78.15      116.05     14.87 o 
  -7   1   5      320.97      320.75     12.70 o 
  -6   1   5      715.05      712.02     25.72 o 
  -5   1   5        0.41        8.59      3.83 o 
  -4   1   5      326.50      342.29      9.64 o 
  -3   1   5      473.57      598.88     11.47 o 
  -2   1   5     4287.62     4358.38     52.06 o 
  -1   1   5    25543.55    25224.88    242.96 o 
   0   1   5       15.16       10.10      2.61 o 
   1   1   5        0.03        3.14      1.99 o 
   2   1   5      515.96      535.60     13.50 o 
   3   1   5       20.00       17.18      3.31 o 
   4   1   5       40.99       50.61      5.41 o 
   5   1   5      181.86      204.77      9.69 o 
   6   1   5       10.25        1.36      5.29 o 
   7   1   5       46.38       52.00     11.63 o 
   8   1   5       19.51       29.57     13.35 o 
   9   1   5        0.15        6.07     12.96 o 
 -11   2   5        8.18       25.53     10.86 o 
 -10   2   5      152.50      160.82     16.68 o 
  -9   2   5       25.73       30.24      7.43 o 
  -8   2   5        0.06        3.39      4.97 o 
  -7   2   5      527.68      558.73     16.31 o 
  -6   2   5        9.65       15.93      4.84 o 
  -5   2   5       15.20       26.56      4.80 o 
  -4   2   5      109.48      122.62      7.54 o 
  -3   2   5       10.22        9.24      4.05 o 
  -2   2   5     1543.33     1615.50     20.24 o 
  -1   2   5    21851.02    21067.83    196.53 o 
   0   2   5       23.99       25.01      5.19 o 
   1   2   5       10.20       17.20      3.44 o 
   2   2   5       80.53       79.56      6.55 o 
   3   2   5      222.97      235.87     10.80 o 
   4   2   5      185.33      189.53      8.54 o 
   5   2   5       78.98       86.20      9.25 o 
   6   2   5      714.80      741.07     23.67 o 
   7   2   5       68.64       84.64     14.11 o 
   8   2   5        1.12       16.02      9.18 o 
   9   2   5        2.17       -3.61      8.91 o 
 -11   3   5        2.14       11.32      7.66 o 
 -10   3   5       24.94       23.40      8.19 o 
  -9   3   5      146.85      137.75     26.20 o 
  -8   3   5        3.46        1.39      5.20 o 
  -7   3   5        4.10       -1.38      4.90 o 
  -6   3   5       70.35       71.91      7.35 o 
  -5   3   5      448.82      432.32     16.56 o 
  -4   3   5        9.71        7.47      3.24 o 
  -3   3   5     2550.34     2572.77     27.08 o 
  -2   3   5     1516.12     1559.34     20.66 o 
  -1   3   5     2689.91     2586.33     33.94 o 
   0   3   5      321.03      348.95      7.62 o 
   1   3   5      251.12      276.15     10.88 o 
   2   3   5      415.02      445.67     18.14 o 
   3   3   5      293.76      306.99     10.78 o 
   4   3   5        4.88        8.05      3.23 o 
   5   3   5       11.11        9.56      5.22 o 
   6   3   5      573.67      573.46     21.02 o 
   7   3   5       25.50       15.49      8.77 o 
   8   3   5       13.73       15.13      9.97 o 
   9   3   5        1.82       -0.51     10.44 o 
 -11   4   5        6.05        9.27      7.88 o 
 -10   4   5       17.65       23.72      8.15 o 
  -9   4   5       55.71       40.95      8.81 o 
  -8   4   5       34.26       28.94      7.10 o 
  -7   4   5      121.60      136.06     11.86 o 
  -6   4   5      299.85      295.14     12.17 o 
  -5   4   5       16.16       16.89      4.47 o 
  -4   4   5      289.43      284.44      7.12 o 
  -3   4   5        0.71       -0.54      2.22 o 
  -2   4   5      348.63      364.02      9.55 o 
  -1   4   5       30.46       33.43      4.54 o 
   0   4   5      189.00      172.04      6.07 o 
   1   4   5        9.20       13.04      4.02 o 
   2   4   5       26.37       28.87      5.37 o 
   3   4   5     1328.66     1318.07     23.55 o 
   4   4   5       90.00      102.11     14.62 o 
   5   4   5      234.62      238.88     14.61 o 
   6   4   5        1.64        7.00      5.78 o 
   7   4   5       75.37       88.42     19.04 o 
   8   4   5        0.07        8.89      9.71 o 
 -10   5   5        0.11        9.42      8.89 o 
  -9   5   5       29.92       28.24     11.43 o 
  -8   5   5      702.16      660.29     20.27 o 
  -7   5   5      522.46      504.00     19.26 o 
  -6   5   5       29.57       29.02      6.14 o 
  -5   5   5       10.60       10.58      4.46 o 
  -4   5   5       28.94       36.26      3.56 o 
  -3   5   5      107.04       90.10      5.49 o 
  -2   5   5     1490.27     1497.71     24.40 o 
  -1   5   5       69.24       87.87      5.98 o 
   0   5   5      573.17      592.38     13.80 o 
   1   5   5      310.06      336.14     15.47 o 
   2   5   5       55.71       61.22     18.85 o 
   3   5   5      274.10      276.60     19.61 o 
   4   5   5        1.46        6.42      5.11 o 
   5   5   5        0.15       -1.84      5.06 o 
   6   5   5        0.93       -2.13      6.40 o 
   7   5   5       13.04       28.79     11.67 o 
   8   5   5        1.74        7.49      9.72 o 
 -10   6   5        1.41        3.69      7.45 o 
  -9   6   5       14.10       20.57      8.00 o 
  -8   6   5        0.08        5.20      6.66 o 
  -7   6   5      481.75      464.31     16.89 o 
  -6   6   5       26.56       18.31      7.69 o 
  -5   6   5       85.16       85.27      6.69 o 
  -4   6   5       55.30       49.59      6.33 o 
  -3   6   5      140.40      136.90      7.63 o 
  -2   6   5      269.56      288.61      9.90 o 
  -1   6   5      110.44       99.78      7.16 o 
   0   6   5      243.59      250.11      9.69 o 
   1   6   5      130.83      141.60      8.50 o 
   2   6   5        5.82        4.86      4.40 o 
   3   6   5        3.51       10.13      6.13 o 
   4   6   5      222.46      206.32     14.35 o 
   5   6   5       23.73       23.75      7.23 o 
   6   6   5        0.30        6.94      8.40 o 
   7   6   5       21.40       26.19     16.94 o 
   8   6   5        3.98        6.41     10.51 o 
 -10   7   5       47.02       53.72     16.41 o 
  -9   7   5       26.09       17.41      8.39 o 
  -8   7   5       72.68       83.43      7.95 o 
  -7   7   5       14.39        5.52      4.58 o 
  -6   7   5      385.51      397.95     13.07 o 
  -5   7   5      203.19      204.40     11.75 o 
  -4   7   5      457.68      466.70     15.22 o 
  -3   7   5       78.50       81.39      6.81 o 
  -2   7   5        4.27        3.48      3.74 o 
  -1   7   5       25.37       25.36      4.93 o 
   0   7   5      234.48      213.48     16.46 o 
   1   7   5      106.11       92.43      9.45 o 
   2   7   5        6.00       11.62      4.11 o 
   3   7   5        0.21       -1.18      3.82 o 
   4   7   5       18.16       28.41      7.58 o 
   5   7   5      191.42      224.86     22.35 o 
   6   7   5        1.14       -3.96      8.56 o 
   7   7   5       32.28       35.27     12.64 o 
  -9   8   5       89.14       97.04     14.99 o 
  -8   8   5        7.88        8.06      5.43 o 
  -7   8   5       37.63       47.50      7.34 o 
  -6   8   5        8.23        9.98      5.33 o 
  -5   8   5        4.17       -6.27      4.18 o 
  -4   8   5       89.11       98.64     10.57 o 
  -3   8   5        0.86       -5.50      7.02 o 
  -2   8   5       44.35       42.97      6.92 o 
  -1   8   5        1.58       -1.63      3.63 o 
   0   8   5       36.90       30.12      6.94 o 
   1   8   5       19.78       31.50      6.82 o 
   2   8   5       25.65       35.11      7.85 o 
   3   8   5        0.00       -3.03      4.75 o 
   4   8   5      207.63      203.68     18.82 o 
   5   8   5      122.22      147.98     14.54 o 
   6   8   5        1.11       16.17     10.50 o 
   7   8   5        1.20        9.96     16.10 o 
  -8   9   5       17.24       17.05      6.55 o 
  -7   9   5        3.72       17.18      7.93 o 
  -6   9   5       64.08       42.94      8.18 o 
  -5   9   5        3.22       11.34      5.48 o 
  -4   9   5        3.10        1.79      4.70 o 
  -3   9   5        4.40        0.80      5.70 o 
  -2   9   5        0.69        2.31      6.01 o 
  -1   9   5       80.70       75.95     17.26 o 
   0   9   5      257.68      246.49     30.19 o 
   1   9   5       60.13       52.65     12.26 o 
   2   9   5       14.02        5.64      9.96 o 
   3   9   5        0.52       -9.67      7.18 o 
   4   9   5        9.11        5.23      6.86 o 
   5   9   5       40.27       21.65     13.64 o 
   6   9   5        0.38        1.52      7.33 o 
  -7  10   5        0.49       -8.28      6.92 o 
  -6  10   5        2.96        3.75      7.00 o 
  -5  10   5        6.98        7.00      6.26 o 
  -4  10   5       10.47        7.72      9.15 o 
  -3  10   5       12.45       17.03      7.17 o 
  -2  10   5       29.08       32.13     11.43 o 
  -1  10   5       22.39       15.73      9.39 o 
   0  10   5        6.07       18.89     10.55 o 
   1  10   5      188.62      194.76     20.82 o 
   2  10   5        5.57        6.18     11.19 o 
   3  10   5        9.45        9.16      8.61 o 
   4  10   5       32.11       41.73     14.13 o 
   5  10   5       16.11       16.70      9.26 o 
  -6  11   5        6.03        7.87      8.58 o 
  -5  11   5       12.49        3.61      6.86 o 
  -4  11   5        2.52        1.60      7.35 o 
  -3  11   5       11.52        9.05     10.21 o 
  -2  11   5       17.78       10.61     11.01 o 
  -1  11   5        0.00        9.95     10.64 o 
   0  11   5       25.41       27.28     11.53 o 
   1  11   5       41.60       29.27     26.54 o 
   2  11   5        1.36        8.91     25.47 o 
   3  11   5        1.62       -8.98      7.97 o 
   4  11   5       15.06        8.55     12.32 o 
  -5  12   5        3.15        5.55     12.04 o 
  -4  12   5        1.68       -2.23      7.85 o 
  -3  12   5        2.92      -11.84     10.99 o 
  -2  12   5       50.09       41.20     15.20 o 
  -1  12   5        1.55       24.52     12.98 o 
   0  12   5       10.95        6.84     11.88 o 
   1  12   5        3.26      -11.81     10.35 o 
   2  12   5        3.43       17.89     31.20 o 
 -11   0   6       70.68       78.04     21.66 o 
 -10   0   6      185.93      197.01     18.68 o 
  -9   0   6        6.81        9.26      8.50 o 
  -8   0   6      530.81      546.41     42.38 o 
  -7   0   6      207.56      207.65     15.33 o 
  -6   0   6        0.44       -1.16      5.15 o 
  -5   0   6     4712.87     4689.21     85.56 o 
  -4   0   6       41.33       35.88      5.36 o 
  -3   0   6      233.87      252.96      8.49 o 
  -2   0   6      454.02      504.37     23.08 o 
  -1   0   6     1504.89     1427.97     28.04 o 
   0   0   6      216.22      177.94      6.68 o 
   1   0   6     1618.76     1489.41     25.44 o 
   2   0   6      130.13      143.64     10.00 o 
   3   0   6      808.96      755.79     29.80 o 
   4   0   6       88.68       89.21      9.87 o 
   5   0   6       82.98       97.94     15.10 o 
   6   0   6      308.57      300.12     17.78 o 
   7   0   6       37.98       60.06     17.97 o 
   8   0   6       53.19      106.42     23.34 o 
   9   0   6        6.36       13.90     13.45 o 
 -11   1   6       41.03       54.10     13.03 o 
 -10   1   6       10.01       17.87      6.65 o 
  -9   1   6        0.05        3.99      5.76 o 
  -8   1   6       86.12       81.50      8.75 o 
  -7   1   6       26.51       32.75      6.07 o 
  -6   1   6       69.36       93.93      7.54 o 
  -5   1   6     2137.33     1987.12     30.90 o 
  -4   1   6      589.85      560.18     16.35 o 
  -3   1   6        3.36        3.80      1.91 o 
  -2   1   6     1464.82     1487.58     25.01 o 
  -1   1   6      595.59      594.55     11.25 o 
   0   1   6       89.32       83.04      4.05 o 
   1   1   6      628.75      607.54     12.91 o 
   2   1   6      531.56      567.84     13.20 o 
   3   1   6        5.78        2.81      2.64 o 
   4   1   6      181.88      199.33     10.95 o 
   5   1   6      120.57      147.17      8.93 o 
   6   1   6     1685.96     1778.30     39.84 o 
   7   1   6        0.33        6.93      7.61 o 
   8   1   6        5.63       14.86      9.71 o 
 -11   2   6        9.65       14.36      7.51 o 
 -10   2   6       10.37       13.10      7.01 o 
  -9   2   6        0.11        5.85      5.58 o 
  -8   2   6      149.36      154.51     10.90 o 
  -7   2   6        8.72        8.30      5.02 o 
  -6   2   6      203.37      244.78     10.38 o 
  -5   2   6       31.58       20.39      4.49 o 
  -4   2   6       92.37      101.82      5.86 o 
  -3   2   6      516.85      446.01      9.96 o 
  -2   2   6     2705.18     2603.36     30.39 o 
  -1   2   6      579.11      566.00      8.91 o 
   0   2   6      517.96      593.31     13.26 o 
   1   2   6       86.40       95.60      6.94 o 
   2   2   6      125.14      129.19     10.03 o 
   3   2   6        1.63       -3.33      2.48 o 
   4   2   6       59.35       64.34      8.05 o 
   5   2   6       22.18       22.99      7.72 o 
   6   2   6        0.15        0.95      5.04 o 
   7   2   6        0.25        4.56      5.66 o 
   8   2   6        5.44        0.69      7.46 o 
 -11   3   6       61.51       75.40     11.60 o 
 -10   3   6       22.18       20.18      7.77 o 
  -9   3   6       70.96       71.12     10.11 o 
  -8   3   6      117.15      130.35     10.65 o 
  -7   3   6        2.64        3.95      4.66 o 
  -6   3   6      273.77      268.18     11.17 o 
  -5   3   6      744.07      734.21     16.76 o 
  -4   3   6      699.61      742.07     11.60 o 
  -3   3   6      347.82      386.81      8.72 o 
  -2   3   6       82.91       82.71      4.49 o 
  -1   3   6      213.25      203.62      7.07 o 
   0   3   6       64.76       50.79      4.30 o 
   1   3   6      632.97      614.09     16.71 o 
   2   3   6       41.84       47.94      5.00 o 
   3   3   6     1184.49     1249.35     24.47 o 
   4   3   6       30.55       23.93      8.12 o 
   5   3   6      549.75      523.85     19.96 o 
   6   3   6      143.94      144.17     12.95 o 
   7   3   6       28.03       27.24     12.29 o 
   8   3   6        1.20        7.74     10.47 o 
 -11   4   6        3.71       20.02     10.27 o 
 -10   4   6        0.40        0.10      6.39 o 
  -9   4   6       10.86        9.75      6.29 o 
  -8   4   6      994.20     1012.16     24.79 o 
  -7   4   6        0.99       11.14      6.36 o 
  -6   4   6        7.72        6.46      4.55 o 
  -5   4   6       26.20       39.35      6.97 o 
  -4   4   6        0.00        3.99      3.04 o 
  -3   4   6     1847.56     2065.48     27.47 o 
  -2   4   6      530.47      516.17     11.91 o 
  -1   4   6       95.90      117.85     13.11 o 
   0   4   6      206.80      204.57      6.74 o 
   1   4   6      433.30      500.78     11.72 o 
   2   4   6      295.89      304.06     13.08 o 
   3   4   6      386.43      394.13     12.21 o 
   4   4   6       35.56       34.77      6.84 o 
   5   4   6      224.01      253.61     15.58 o 
   6   4   6       28.73       15.77      6.52 o 
   7   4   6        2.80        9.26      9.92 o 
   8   4   6       68.12       50.78     12.98 o 
 -11   5   6        1.80       18.62     10.53 o 
 -10   5   6       11.90       23.89      9.32 o 
  -9   5   6        1.69        9.35      6.93 o 
  -8   5   6      578.44      569.30     18.75 o 
  -7   5   6      210.87      239.49     12.85 o 
  -6   5   6       19.15       12.63      5.23 o 
  -5   5   6        4.73       -1.73      3.94 o 
  -4   5   6      194.99      201.79      7.74 o 
  -3   5   6       25.18       26.54      4.87 o 
  -2   5   6      630.16      693.00     15.09 o 
  -1   5   6        5.15       -0.70      3.03 o 
   0   5   6       44.44       44.39      4.25 o 
   1   5   6      115.55       93.74      9.81 o 
   2   5   6      129.53      143.17     17.94 o 
   3   5   6       88.10       78.13      9.33 o 
   4   5   6        5.87       12.50      6.39 o 
   5   5   6       49.57       42.81      9.97 o 
   6   5   6        5.31       -1.51      8.83 o 
   7   5   6        0.02       -5.21      7.49 o 
   8   5   6        0.11        9.57      9.35 o 
 -10   6   6        0.12       -3.48      8.89 o 
  -9   6   6       12.76       10.63      7.58 o 
  -8   6   6        1.19        6.53      6.56 o 
  -7   6   6      202.15      233.22     10.89 o 
  -6   6   6       88.65       86.45      7.23 o 
  -5   6   6        4.04        8.97      5.01 o 
  -4   6   6        7.08        3.95      3.32 o 
  -3   6   6        3.64        1.02      3.35 o 
  -2   6   6      171.08      157.18      8.33 o 
  -1   6   6        5.54        8.71      3.65 o 
   0   6   6       95.84       93.64      8.00 o 
   1   6   6       34.22       49.63      5.65 o 
   2   6   6       45.90       53.99      6.48 o 
   3   6   6       24.70       14.39      6.10 o 
   4   6   6       17.40       13.03      9.79 o 
   5   6   6       52.63       50.15     13.77 o 
   6   6   6        7.51        8.39     12.64 o 
   7   6   6        4.28       -3.96      7.17 o 
 -10   7   6        7.02       15.98     11.21 o 
  -9   7   6      159.20      157.73     25.58 o 
  -8   7   6        6.15       10.68      5.27 o 
  -7   7   6       10.82       17.20      4.76 o 
  -6   7   6       11.29        5.06      4.13 o 
  -5   7   6        7.40       15.93      5.36 o 
  -4   7   6      121.15      148.93     10.12 o 
  -3   7   6       61.68       58.74      6.30 o 
  -2   7   6        1.33        1.52      3.98 o 
  -1   7   6        3.81        1.53      3.55 o 
   0   7   6      116.60      108.68     10.00 o 
   1   7   6       18.84       15.67      6.89 o 
   2   7   6       41.24       39.98      6.18 o 
   3   7   6       73.43       64.31      7.73 o 
   4   7   6      197.97      188.57     15.04 o 
   5   7   6       48.03       48.04     13.58 o 
   6   7   6        3.17        6.67      9.33 o 
   7   7   6        0.51       18.24      9.58 o 
  -9   8   6        7.31       12.21      7.02 o 
  -8   8   6        2.08       -0.77      4.68 o 
  -7   8   6       15.58       20.95      5.41 o 
  -6   8   6       61.99       71.63      8.90 o 
  -5   8   6       21.47       16.81      5.69 o 
  -4   8   6       78.30       78.65      8.64 o 
  -3   8   6        3.99        4.71      4.41 o 
  -2   8   6       64.23       73.97      7.45 o 
  -1   8   6       27.51       36.90      6.63 o 
   0   8   6      450.03      469.35     23.66 o 
   1   8   6      127.21      172.04     13.32 o 
   2   8   6        5.79        8.92      6.20 o 
   3   8   6        9.54        1.81      7.19 o 
   4   8   6       16.34       15.63      8.74 o 
   5   8   6      229.11      240.99     16.17 o 
   6   8   6        5.27        5.51     10.04 o 
  -8   9   6       14.34       14.86      5.92 o 
  -7   9   6        1.62      -10.26     12.96 o 
  -6   9   6       29.73       23.50      7.54 o 
  -5   9   6       18.82       11.62      6.12 o 
  -4   9   6       30.50       34.19      7.44 o 
  -3   9   6        0.84       -0.53      5.98 o 
  -2   9   6       81.67      118.71      9.71 o 
  -1   9   6       67.74       69.81     10.01 o 
   0   9   6        1.99        0.52      5.98 o 
   1   9   6       28.31       20.66      7.10 o 
   2   9   6        0.61       -0.89      5.26 o 
   3   9   6        0.79       -3.20      5.26 o 
   4   9   6        4.03       14.12      6.95 o 
   5   9   6       29.31       39.66      9.64 o 
  -7  10   6        8.40        3.45      7.91 o 
  -6  10   6        6.60        8.36      7.89 o 
  -5  10   6        6.77        1.90      5.74 o 
  -4  10   6       16.44       12.09      6.47 o 
  -3  10   6       11.14        6.47      7.26 o 
  -2  10   6       28.05       44.24     12.02 o 
  -1  10   6       45.97       52.11     13.07 o 
   0  10   6      127.44       99.03     16.41 o 
   1  10   6       38.07       27.95     11.87 o 
   2  10   6        0.00       -8.31      7.56 o 
   3  10   6        0.35       -2.07      8.83 o 
   4  10   6        1.32        1.85      6.72 o 
   5  10   6       33.52       33.48      9.71 o 
  -6  11   6        0.46        2.21      7.94 o 
  -5  11   6        1.98        7.71      6.81 o 
  -4  11   6       31.11       26.04      7.84 o 
  -3  11   6       23.09       11.56     10.95 o 
  -2  11   6       14.91       17.70     11.68 o 
  -1  11   6       31.88       23.26     12.09 o 
   0  11   6        0.09      -15.43     11.54 o 
   1  11   6       18.39        6.76     11.47 o 
   2  11   6        2.30        0.40     10.12 o 
   3  11   6        0.20        4.62     10.19 o 
  -4  12   6        0.94        2.36      8.59 o 
  -3  12   6        4.66      -11.38     11.17 o 
  -2  12   6        0.78      -15.57     10.38 o 
  -1  12   6        3.07       -6.16     12.67 o 
   0  12   6        2.27       -5.73     12.25 o 
   1  12   6        0.00      -14.93      9.96 o 
   2  12   6        0.45      -15.63     10.42 o 
 -11   1   7       37.67       22.71     14.16 o 
 -10   1   7       45.85       47.47      8.06 o 
  -9   1   7       49.00       64.87      8.77 o 
  -8   1   7        0.12       -4.37      8.83 o 
  -7   1   7       69.85       66.09     10.59 o 
  -6   1   7      526.85      532.19     14.35 o 
  -5   1   7       47.19       52.96      5.19 o 
  -4   1   7      172.90      181.11      8.04 o 
  -3   1   7      218.56      191.41     12.81 o 
  -2   1   7      523.12      565.99     12.91 o 
  -1   1   7      185.95      165.51      5.26 o 
   0   1   7       17.38       17.82      2.58 o 
   1   1   7      133.06      148.93      8.91 o 
   2   1   7      392.67      397.13     11.41 o 
   3   1   7        6.63        8.80      3.34 o 
   4   1   7        0.84        4.46      3.27 o 
   5   1   7      436.86      429.13     13.94 o 
   6   1   7      442.61      417.08     19.49 o 
   7   1   7        6.62        4.00      7.47 o 
   8   1   7        0.29       14.60      9.65 o 
 -11   2   7       37.00       48.00     11.89 o 
 -10   2   7       17.57       19.31      6.71 o 
  -9   2   7        9.47        4.39      5.42 o 
  -8   2   7      790.89      745.56     20.19 o 
  -7   2   7      258.41      300.57     15.05 o 
  -6   2   7     1196.20     1283.41     24.43 o 
  -5   2   7      167.58      172.65      8.01 o 
  -4   2   7       97.02       81.83      7.69 o 
  -3   2   7      440.13      455.38      9.92 o 
  -2   2   7      407.91      413.71      9.75 o 
  -1   2   7     2324.81     2234.77     24.23 o 
   0   2   7       14.13       17.17      5.35 o 
   1   2   7     1035.41     1054.81     37.57 o 
   2   2   7      645.65      669.41     15.45 o 
   3   2   7       16.79       20.78      4.26 o 
   4   2   7      324.02      343.41     12.06 o 
   5   2   7      190.70      229.55     14.46 o 
   6   2   7       22.17       23.93      7.23 o 
   7   2   7        2.27        8.44      6.18 o 
   8   2   7        6.22        3.42      8.85 o 
 -11   3   7        1.96        2.31     10.86 o 
 -10   3   7        9.88       11.86      6.77 o 
  -9   3   7       30.99       36.66      7.61 o 
  -8   3   7       94.30      107.34      9.92 o 
  -7   3   7        7.23        3.30      5.04 o 
  -6   3   7      670.55      627.77     16.38 o 
  -5   3   7       41.01       70.05      8.85 o 
  -4   3   7      285.98      314.40      7.12 o 
  -3   3   7      361.89      351.70     10.14 o 
  -2   3   7        3.50        5.80      2.57 o 
  -1   3   7      364.81      362.55      8.30 o 
   0   3   7      810.41      831.13     15.89 o 
   1   3   7       51.20       82.45      7.55 o 
   2   3   7        3.39        7.55      3.43 o 
   3   3   7      308.29      279.28     14.09 o 
   4   3   7       68.29       61.31     12.74 o 
   5   3   7      281.95      268.75     15.70 o 
   6   3   7      201.43      184.88     14.69 o 
   7   3   7       42.06       44.93      9.31 o 
   8   3   7       38.87       46.20     13.25 o 
 -11   4   7       15.27       18.96     10.36 o 
 -10   4   7       11.89        3.05     12.90 o 
  -9   4   7       71.84       65.95     11.50 o 
  -8   4   7      190.44      193.07     12.20 o 
  -7   4   7      273.21      268.48     12.98 o 
  -6   4   7      157.88      179.64     17.26 o 
  -5   4   7      127.81      119.54      6.90 o 
  -4   4   7      563.01      593.32     12.56 o 
  -3   4   7      470.72      549.03     11.81 o 
  -2   4   7      321.39      280.52      8.47 o 
  -1   4   7      174.80      217.43      9.15 o 
   0   4   7      134.81      146.22      6.15 o 
   1   4   7      144.79      134.31      9.58 o 
   2   4   7        9.92       21.55      5.57 o 
   3   4   7        4.48        7.06      3.77 o 
   4   4   7      101.45      125.11     14.93 o 
   5   4   7        0.12       -0.87      4.87 o 
   6   4   7        1.45       14.70      6.89 o 
   7   4   7       19.30       17.96      8.87 o 
   8   4   7        0.02        3.16      8.41 o 
 -11   5   7        3.47       16.39     10.41 o 
 -10   5   7       41.63       59.66     13.26 o 
  -9   5   7        0.85        0.48      7.94 o 
  -8   5   7       61.06       81.30      9.35 o 
  -7   5   7      204.08      215.63     12.83 o 
  -6   5   7        0.39        1.76      3.39 o 
  -5   5   7       85.28       75.23      6.55 o 
  -4   5   7        2.86        0.89      2.60 o 
  -3   5   7       35.62       27.76      4.08 o 
  -2   5   7     1626.82     1615.57     26.54 o 
  -1   5   7      553.97      595.28     14.31 o 
   0   5   7        2.82        0.98      2.38 o 
   1   5   7        0.00        5.24      3.42 o 
   2   5   7       55.66       68.17      8.61 o 
   3   5   7       34.91       61.87      8.67 o 
   4   5   7       45.78       39.28      8.27 o 
   5   5   7       23.79        6.37      5.78 o 
   6   5   7        1.10        2.26      5.81 o 
   7   5   7       44.35       24.72     10.71 o 
 -10   6   7        2.35       16.05     10.65 o 
  -9   6   7      197.22      222.96     21.66 o 
  -8   6   7        4.09        5.63      6.23 o 
  -7   6   7      294.39      307.06     12.32 o 
  -6   6   7       45.38       45.94      7.30 o 
  -5   6   7       73.93       83.95      7.99 o 
  -4   6   7      185.93      209.51      8.88 o 
  -3   6   7       14.15        8.63      4.82 o 
  -2   6   7       24.23       37.19      5.09 o 
  -1   6   7      146.23      141.24      8.29 o 
   0   6   7        4.90        6.15      3.81 o 
   1   6   7       23.04       23.83      6.36 o 
   2   6   7      125.39      135.07      9.48 o 
   3   6   7       76.70       63.54     11.53 o 
   4   6   7       32.22       26.00      7.27 o 
   5   6   7       14.23       15.53      7.16 o 
   6   6   7        2.36       23.35      8.99 o 
   7   6   7       40.39       41.34     13.93 o 
 -10   7   7        0.76        0.96      9.95 o 
  -9   7   7        6.84       26.52     11.00 o 
  -8   7   7       41.73       37.07      9.52 o 
  -7   7   7       95.11      116.46     10.10 o 
  -6   7   7      116.39      106.13      9.92 o 
  -5   7   7        5.22       21.42      6.50 o 
  -4   7   7        6.81        8.30      4.93 o 
  -3   7   7       14.81        7.87      4.38 o 
  -2   7   7       52.23       65.02      6.90 o 
  -1   7   7      174.83      141.21      8.99 o 
   0   7   7       58.11       66.12      8.26 o 
   1   7   7       82.13       74.65      7.32 o 
   2   7   7       74.73       65.15      7.54 o 
   3   7   7       23.36       27.83      5.76 o 
   4   7   7        0.78       -2.75      5.21 o 
   5   7   7       14.05       -2.03      6.22 o 
   6   7   7        0.26       16.71     23.37 o 
  -9   8   7      112.58      161.12     20.72 o 
  -8   8   7        9.24        1.09      8.93 o 
  -7   8   7        6.89        7.84      5.58 o 
  -6   8   7        3.50        2.16      5.32 o 
  -5   8   7       42.86       29.08      7.27 o 
  -4   8   7       45.79       45.39      7.56 o 
  -3   8   7       11.54       14.80      5.23 o 
  -2   8   7       61.77       68.79      7.47 o 
  -1   8   7       38.71       58.02      7.42 o 
   0   8   7      572.31      569.02     37.08 o 
   1   8   7        3.31        3.77      5.52 o 
   2   8   7        0.59        0.86      4.13 o 
   3   8   7        9.13        6.75      4.68 o 
   4   8   7        9.89        6.65      5.03 o 
   5   8   7       24.96       12.43      6.46 o 
   6   8   7        2.22       19.44     11.00 o 
  -8   9   7       14.46       20.59     11.66 o 
  -7   9   7       12.86        6.88      6.67 o 
  -6   9   7        4.68        0.57      5.60 o 
  -5   9   7      132.95      140.06     12.82 o 
  -4   9   7        4.58       -3.12      4.95 o 
  -3   9   7        9.41        4.17      6.77 o 
  -2   9   7       12.26       13.53      5.75 o 
  -1   9   7       90.17      114.23     11.67 o 
   0   9   7       11.72       17.18     14.38 o 
   1   9   7        2.90        3.02      5.78 o 
   2   9   7        0.01       -1.37      5.27 o 
   3   9   7       79.87       84.17      9.47 o 
   4   9   7        7.31        7.67      6.94 o 
   5   9   7        0.06        7.68      7.61 o 
  -7  10   7        0.28      -24.02     21.14 o 
  -6  10   7        0.32       -6.07      5.39 o 
  -5  10   7        3.88       -5.57      6.22 o 
  -4  10   7        8.58        9.93      6.43 o 
  -3  10   7       24.42       35.78      9.45 o 
  -2  10   7        0.02        6.98      7.00 o 
  -1  10   7       42.43       18.80      7.48 o 
   0  10   7        0.79       -4.20      9.05 o 
   1  10   7       90.56      103.31     16.48 o 
   2  10   7       11.20       12.09     11.51 o 
   3  10   7        0.02       -0.17      9.27 o 
   4  10   7        3.21       12.46      8.10 o 
  -6  11   7        5.77        7.45      9.98 o 
  -5  11   7        1.14        3.45      7.00 o 
  -4  11   7        0.83       -4.35      6.12 o 
  -3  11   7        2.71      -10.79      9.83 o 
  -2  11   7        2.07       -3.67     10.12 o 
  -1  11   7        0.07        3.87     10.40 o 
   0  11   7       16.22       40.71     14.11 o 
   1  11   7        1.35        3.60     10.13 o 
   2  11   7        0.00      -10.34      8.41 o 
   3  11   7        3.51        5.42     11.38 o 
  -4  12   7        3.67        2.63     16.24 o 
  -3  12   7        1.81        6.10     11.74 o 
  -2  12   7        4.00       -5.88     20.11 o 
  -1  12   7        0.01      -16.49     11.00 o 
   0  12   7        0.05       -3.01     11.81 o 
   1  12   7        1.40       -4.54     10.89 o 
 -11   0   8        3.80       -5.11     11.38 o 
 -10   0   8       94.10       88.12     21.14 o 
  -9   0   8       62.66       54.86     11.54 o 
  -8   0   8        8.89        9.01      7.39 o 
  -7   0   8       41.24       33.09      8.42 o 
  -6   0   8      376.60      333.46     15.59 o 
  -5   0   8      322.37      313.88     13.26 o 
  -4   0   8       38.83       41.04      5.40 o 
  -3   0   8      806.90      874.23     36.40 o 
  -2   0   8      470.32      523.55      9.17 o 
  -1   0   8      292.36      302.38     10.81 o 
   0   0   8       71.08       78.11      6.98 o 
   1   0   8     2184.93     2331.69     38.10 o 
   2   0   8      820.67      839.26     19.00 o 
   3   0   8      134.58      107.66     10.89 o 
   4   0   8        7.16        6.53      5.25 o 
   5   0   8      371.19      373.34     19.48 o 
   6   0   8      293.45      370.47     36.40 o 
   7   0   8        1.28       -2.65      9.96 o 
   8   0   8        3.20        4.14     10.34 o 
 -11   1   8       24.83       41.87     13.80 o 
 -10   1   8        9.26        5.51      8.43 o 
  -9   1   8        1.31       10.65      5.95 o 
  -8   1   8      106.10      100.25      9.22 o 
  -7   1   8        1.85        8.25      4.48 o 
  -6   1   8      322.51      359.88     11.58 o 
  -5   1   8       24.72       17.13      3.74 o 
  -4   1   8      107.38      102.12      4.62 o 
  -3   1   8       13.33       12.68      4.65 o 
  -2   1   8       92.63       98.17      4.50 o 
  -1   1   8      275.44      271.40      6.99 o 
   0   1   8      718.97      704.82     12.59 o 
   1   1   8      156.54      147.61      5.52 o 
   2   1   8        7.97        1.58      3.26 o 
   3   1   8      251.69      237.29     10.58 o 
   4   1   8       53.69       48.52      6.34 o 
   5   1   8       11.21       17.79      5.16 o 
   6   1   8      127.79      141.01     16.15 o 
   7   1   8        1.52        2.17      7.69 o 
   8   1   8       22.92       29.57     11.34 o 
 -11   2   8        1.14        8.08     11.25 o 
 -10   2   8       42.78       44.75      9.70 o 
  -9   2   8      129.06      149.18     13.73 o 
  -8   2   8      627.91      642.05     18.64 o 
  -7   2   8       21.19       18.66      5.62 o 
  -6   2   8      543.33      532.78     14.41 o 
  -5   2   8     1057.70      966.11     18.85 o 
  -4   2   8       62.99       63.66      4.66 o 
  -3   2   8      480.70      449.87      9.99 o 
  -2   2   8       64.07       74.76      4.37 o 
  -1   2   8     2110.89     2102.70     27.14 o 
   0   2   8        1.55       -1.43      2.64 o 
   1   2   8     1227.63     1325.71     23.45 o 
   2   2   8      295.62      306.26     15.51 o 
   3   2   8      179.17      197.78      9.85 o 
   4   2   8      104.23      104.49      8.08 o 
   5   2   8      242.57      234.88     14.90 o 
   6   2   8        1.08       -3.07      5.02 o 
   7   2   8        3.13        8.53      8.05 o 
   8   2   8        4.23        1.86     11.57 o 
 -11   3   8        1.55       25.67     12.87 o 
 -10   3   8       25.10       33.31      9.00 o 
  -9   3   8       12.61       21.61      8.34 o 
  -8   3   8     1276.32     1290.85     27.87 o 
  -7   3   8      247.97      225.88     11.23 o 
  -6   3   8       39.64       49.79      7.79 o 
  -5   3   8       48.29       39.80      4.32 o 
  -4   3   8      269.97      242.49      7.69 o 
  -3   3   8     1097.40     1131.47     17.69 o 
  -2   3   8       99.97      115.83      5.88 o 
  -1   3   8      108.76      100.08      7.06 o 
   0   3   8      987.13     1020.06     18.60 o 
   1   3   8       77.30      105.35      8.47 o 
   2   3   8      767.67      819.47     18.41 o 
   3   3   8        1.94        3.66      3.30 o 
   4   3   8       74.69       82.04      9.72 o 
   5   3   8       16.73        8.86      5.95 o 
   6   3   8       75.32       82.58     11.09 o 
   7   3   8        3.78        7.95      8.24 o 
 -11   4   8       47.66       30.39     15.19 o 
 -10   4   8        5.97        2.79      7.66 o 
  -9   4   8        6.17        2.80      7.66 o 
  -8   4   8      197.92      229.32     20.32 o 
  -7   4   8      380.64      404.36     14.89 o 
  -6   4   8        0.38        2.99      3.27 o 
  -5   4   8      169.51      177.03      6.56 o 
  -4   4   8      560.30      565.95     15.16 o 
  -3   4   8      166.63      163.99      7.16 o 
  -2   4   8     8820.85     8528.45     90.34 o 
  -1   4   8      620.62      577.44     13.73 o 
   0   4   8       31.07       30.64      4.46 o 
   1   4   8       39.68       44.96      8.04 o 
   2   4   8      382.65      383.71     18.63 o 
   3   4   8      195.74      208.52     13.29 o 
   4   4   8        2.00       -0.52      5.00 o 
   5   4   8        0.93        3.86      5.50 o 
   6   4   8        0.86       -1.05      5.76 o 
   7   4   8       14.35       16.88      8.07 o 
 -11   5   8        3.45       10.17      9.91 o 
 -10   5   8        2.81       23.60     16.94 o 
  -9   5   8        6.43        5.86      9.26 o 
  -8   5   8        0.03        8.32      8.01 o 
  -7   5   8      132.36      130.61      9.49 o 
  -6   5   8        5.67        7.16      5.43 o 
  -5   5   8       16.27       21.44      4.22 o 
  -4   5   8       28.84       25.57      4.49 o 
  -3   5   8      486.63      522.83     12.39 o 
  -2   5   8       82.88      101.52      7.20 o 
  -1   5   8        8.79        8.62      3.63 o 
   0   5   8        1.32        2.27      3.07 o 
   1   5   8      180.46      201.17      9.07 o 
   2   5   8        8.53       -2.03      4.22 o 
   3   5   8        0.20       -0.63      4.76 o 
   4   5   8        0.48       -1.71      4.81 o 
   5   5   8       65.21       50.74      8.69 o 
   6   5   8        3.11        7.22      8.14 o 
   7   5   8       18.11       23.33      8.41 o 
 -10   6   8       15.68       21.13     10.66 o 
  -9   6   8       62.85       68.96     11.13 o 
  -8   6   8        0.11        9.07      7.12 o 
  -7   6   8      458.34      468.08     15.93 o 
  -6   6   8        6.25       10.69      5.36 o 
  -5   6   8        0.05       -3.20      3.91 o 
  -4   6   8        2.37        2.19      3.38 o 
  -3   6   8        2.28       -3.53      3.09 o 
  -2   6   8       49.79       51.10      8.01 o 
  -1   6   8       88.67       82.51     13.51 o 
   0   6   8       12.64       13.29      6.19 o 
   1   6   8       26.52       21.82      6.06 o 
   2   6   8       17.77        8.39      4.00 o 
   3   6   8        0.49        2.71      5.00 o 
   4   6   8       65.92       57.41      9.08 o 
   5   6   8        0.62        9.98      8.60 o 
   6   6   8        0.01        0.28      6.45 o 
 -10   7   8        0.02       13.17     11.09 o 
  -9   7   8      127.88      163.30     20.18 o 
  -8   7   8        7.70       -1.93      7.07 o 
  -7   7   8       11.47        7.09      7.53 o 
  -6   7   8        2.88        8.70      5.55 o 
  -5   7   8       12.51        7.25      6.25 o 
  -4   7   8        2.32       10.95      4.40 o 
  -3   7   8       28.06       29.20      6.47 o 
  -2   7   8        5.75       -2.83      4.31 o 
  -1   7   8      530.05      530.17     15.50 o 
   0   7   8       19.55       15.91      5.75 o 
   1   7   8       72.64       85.33     13.64 o 
   2   7   8       26.04       30.67      5.78 o 
   3   7   8       51.15       39.47      7.74 o 
   4   7   8       18.98       18.22      7.07 o 
   5   7   8        4.21        6.96      6.88 o 
   6   7   8        6.15        5.36     10.80 o 
  -9   8   8      101.13       96.21     17.34 o 
  -8   8   8        4.30       11.61      8.47 o 
  -7   8   8        6.04        5.62      6.91 o 
  -6   8   8       28.94       16.90      6.16 o 
  -5   8   8       24.36       12.85      6.05 o 
  -4   8   8        4.10        2.37      4.81 o 
  -3   8   8       59.92       53.49      7.20 o 
  -2   8   8        7.61        5.69      5.07 o 
  -1   8   8       20.28       27.05      6.32 o 
   0   8   8      252.56      248.04     15.70 o 
   1   8   8        0.02       -2.44      4.96 o 
   2   8   8        1.78        2.38      4.49 o 
   3   8   8       14.98       12.39      5.28 o 
   4   8   8        3.59        0.91      4.74 o 
   5   8   8       31.57       28.17      6.83 o 
  -8   9   8        4.94        8.42     16.42 o 
  -7   9   8        8.31        8.76      7.89 o 
  -6   9   8       21.11       12.13      7.83 o 
  -5   9   8       32.94       22.65      6.93 o 
  -4   9   8        0.10       -1.46      5.13 o 
  -3   9   8        7.09        5.27      6.47 o 
  -2   9   8        0.11       -0.50      5.38 o 
  -1   9   8        2.55       -3.78      5.56 o 
   0   9   8      123.77      125.81     12.69 o 
   1   9   8       42.44       37.44      8.66 o 
   2   9   8        1.76        1.76      6.08 o 
   3   9   8        0.83        5.21      5.39 o 
   4   9   8       12.36        8.03      5.97 o 
  -7  10   8        5.43        5.70      8.70 o 
  -6  10   8        0.27      -11.11     14.83 o 
  -5  10   8        0.05       -1.83      7.26 o 
  -4  10   8      101.18       95.97     14.99 o 
  -3  10   8        6.53        4.13      7.42 o 
  -2  10   8        0.01        0.40      6.07 o 
  -1  10   8        4.63       -5.89      5.87 o 
   0  10   8       16.70       16.72      7.55 o 
   1  10   8        2.65        3.99      6.43 o 
   2  10   8        7.66        2.37      6.92 o 
   3  10   8        0.05        3.33     10.52 o 
  -6  11   8        1.33        5.87      8.79 o 
  -5  11   8        6.12        1.16      8.92 o 
  -4  11   8        0.70       -4.27      6.30 o 
  -3  11   8        0.55      -11.96      8.44 o 
  -2  11   8       12.37      -12.52      9.22 o 
  -1  11   8       17.86        5.74     17.97 o 
   0  11   8        0.70       -4.10      9.65 o 
   1  11   8        3.06       -1.70     15.58 o 
   2  11   8        4.57        5.15      9.78 o 
  -4  12   8        0.57       -0.30     11.24 o 
  -3  12   8        0.66      -14.03     19.56 o 
  -2  12   8        0.08        3.46     12.53 o 
  -1  12   8        0.83      -16.40     10.93 o 
   0  12   8        0.12       -6.05     11.21 o 
 -12   1   9        0.17       26.57     14.68 o 
 -11   1   9        7.15       12.71     13.93 o 
 -10   1   9        5.37       -3.76      9.76 o 
  -9   1   9        5.97        3.22      9.93 o 
  -8   1   9       22.20       18.24      7.39 o 
  -7   1   9      163.97      173.01      9.65 o 
  -6   1   9       34.01       53.30      7.00 o 
  -5   1   9        4.48        4.49      2.74 o 
  -4   1   9     1817.01     1858.28     33.37 o 
  -3   1   9      114.90      123.37      7.21 o 
  -2   1   9       63.82       58.95      3.24 o 
  -1   1   9      813.06      808.82     13.78 o 
   0   1   9       22.13       30.22      3.53 o 
   1   1   9       45.29       60.64      4.24 o 
   2   1   9       81.61       73.19      6.78 o 
   3   1   9        1.30        4.54      3.64 o 
   4   1   9      116.82      115.43      8.88 o 
   5   1   9      399.24      401.25     19.16 o 
   6   1   9       68.95       54.33      9.53 o 
   7   1   9        4.70       14.04      9.57 o 
 -11   2   9       28.32       22.82     21.40 o 
 -10   2   9       14.88       14.58     10.23 o 
  -9   2   9      119.91      119.57     12.74 o 
  -8   2   9       45.68       48.24     11.98 o 
  -7   2   9        0.01       -2.22      7.35 o 
  -6   2   9      163.86      154.44     14.38 o 
  -5   2   9        9.94       18.80      3.12 o 
  -4   2   9      110.06      112.71      5.20 o 
  -3   2   9      261.29      266.81     12.40 o 
  -2   2   9       23.38       22.30      3.16 o 
  -1   2   9     1318.87     1283.64     19.48 o 
   0   2   9      394.78      402.30      9.86 o 
   1   2   9       18.90       23.30      4.25 o 
   2   2   9        0.25       -3.45      2.30 o 
   3   2   9       10.69       10.89      5.67 o 
   4   2   9      192.35      202.08     15.75 o 
   5   2   9      568.12      522.71     20.58 o 
   6   2   9        2.79        2.80      5.56 o 
   7   2   9       16.06       24.31     12.35 o 
 -11   3   9       30.24       30.27     11.41 o 
 -10   3   9        2.14        6.33      9.97 o 
  -9   3   9       60.94       64.36     11.02 o 
  -8   3   9     1118.25     1150.59     41.64 o 
  -7   3   9       20.43       17.93      7.71 o 
  -6   3   9       18.62       14.89      7.28 o 
  -5   3   9       22.61       14.28      3.95 o 
  -4   3   9        2.39        1.45      2.78 o 
  -3   3   9     1411.39     1406.51     20.92 o 
  -2   3   9     3984.03     3906.01     45.88 o 
  -1   3   9      368.90      352.05      8.20 o 
   0   3   9      140.11      148.18      7.50 o 
   1   3   9       14.54       21.65      8.63 o 
   2   3   9        0.74        3.01      3.44 o 
   3   3   9        8.64       13.28      4.37 o 
   4   3   9       46.33       46.68     13.27 o 
   5   3   9        1.72       -1.27      5.23 o 
   6   3   9       16.12       20.44      9.08 o 
   7   3   9       10.71        8.83      7.18 o 
 -11   4   9       14.74       30.52     15.00 o 
 -10   4   9       45.70       22.90     20.24 o 
  -9   4   9        9.13       -6.91     11.60 o 
  -8   4   9       72.05       98.01     17.78 o 
  -7   4   9       32.32       30.23     10.19 o 
  -6   4   9      211.56      178.05     13.51 o 
  -5   4   9      273.91      271.95     11.72 o 
  -4   4   9      121.86      105.89      6.37 o 
  -3   4   9     1238.02     1285.96     20.65 o 
  -2   4   9     2439.20     2351.87     31.60 o 
  -1   4   9        0.62        4.05      2.55 o 
   0   4   9      106.29      110.74      6.01 o 
   1   4   9       75.84       71.03      8.33 o 
   2   4   9        0.24        1.23      3.56 o 
   3   4   9      107.25       85.78      9.66 o 
   4   4   9       69.97       87.26     10.34 o 
   5   4   9        0.05        3.12      5.50 o 
   6   4   9       34.07       32.76      8.59 o 
   7   4   9        5.70       17.08      7.78 o 
 -11   5   9       52.26       21.79     16.49 o 
 -10   5   9        2.03        5.46      8.91 o 
  -9   5   9        0.28        0.44      6.74 o 
  -8   5   9        3.25       13.07      8.03 o 
  -7   5   9      346.64      356.82     18.62 o 
  -6   5   9      199.08      193.92     13.89 o 
  -5   5   9       52.49       56.48      7.21 o 
  -4   5   9       82.32       88.77      6.40 o 
  -3   5   9        8.47       14.53      3.96 o 
  -2   5   9      190.80      187.58      8.42 o 
  -1   5   9      425.86      423.97     12.62 o 
   0   5   9       83.81       91.77      7.17 o 
   1   5   9       14.65       12.19      4.48 o 
   2   5   9        0.22       -6.59      4.45 o 
   3   5   9        0.69        1.32      5.01 o 
   4   5   9       10.75        3.94      5.33 o 
   5   5   9        9.45       -1.13      8.31 o 
   6   5   9        8.75       10.23      7.01 o 
 -10   6   9       37.72       27.87     13.25 o 
  -9   6   9      104.64      105.36     15.86 o 
  -8   6   9      117.47      135.68     14.12 o 
  -7   6   9       23.70       20.31      8.36 o 
  -6   6   9        7.00        7.26      7.74 o 
  -5   6   9       14.24        8.57      5.24 o 
  -4   6   9        0.18        1.48      3.66 o 
  -3   6   9        0.00       -1.69      3.64 o 
  -2   6   9       28.30       35.16      5.92 o 
  -1   6   9        5.53        2.51      3.99 o 
   0   6   9        1.61       -0.56      3.22 o 
   1   6   9       32.13       33.07      5.42 o 
   2   6   9      146.85      140.15      9.13 o 
   3   6   9        5.45        4.32      5.76 o 
   4   6   9        5.61        1.88      5.76 o 
   5   6   9       20.98       21.63      7.77 o 
   6   6   9        3.65       -5.92      6.50 o 
 -10   7   9        2.28       15.22     11.46 o 
  -9   7   9       64.63       67.64     13.65 o 
  -8   7   9        2.75        7.53     15.00 o 
  -7   7   9      129.08      102.82     12.56 o 
  -6   7   9       12.43        6.89      6.52 o 
  -5   7   9       19.91       21.34      7.33 o 
  -4   7   9       25.59       25.17      5.27 o 
  -3   7   9       32.51       38.74      5.95 o 
  -2   7   9       65.41       78.45     10.48 o 
  -1   7   9      383.13      408.88     13.94 o 
   0   7   9       15.39        8.36      6.12 o 
   1   7   9       50.27       45.30      6.52 o 
   2   7   9       40.10       42.48      6.58 o 
   3   7   9       13.69        4.91      4.19 o 
   4   7   9        8.09       10.24      6.64 o 
   5   7   9        0.10        4.53      6.80 o 
  -9   8   9        0.00        8.07     12.25 o 
  -8   8   9        1.45        6.08      7.65 o 
  -7   8   9        0.39        3.80      7.48 o 
  -6   8   9        7.71       -2.04      6.46 o 
  -5   8   9      103.80      102.96     12.69 o 
  -4   8   9       53.98       58.26      8.47 o 
  -3   8   9       48.47       68.26      7.28 o 
  -2   8   9      112.55      106.76     10.90 o 
  -1   8   9      243.21      287.12     16.22 o 
   0   8   9      149.57      136.17     12.52 o 
   1   8   9        4.69       12.27      6.00 o 
   2   8   9        0.19        3.91      5.11 o 
   3   8   9        5.16        3.54      4.75 o 
   4   8   9        0.49        2.46      5.27 o 
   5   8   9        5.10        3.19      5.58 o 
  -8   9   9       14.99       12.60      9.22 o 
  -7   9   9        2.11      -12.18     12.25 o 
  -6   9   9        8.00       11.44      7.85 o 
  -5   9   9       42.44       38.16      9.48 o 
  -4   9   9        0.58        2.22      6.62 o 
  -3   9   9        5.65        7.75      7.13 o 
  -2   9   9        5.89        2.64      5.78 o 
  -1   9   9        8.33        4.93     10.12 o 
   0   9   9       34.85       34.92     11.00 o 
   1   9   9       10.34        6.98      6.83 o 
   2   9   9        4.81       11.58      6.74 o 
   3   9   9       23.14       33.89      7.09 o 
   4   9   9       20.06       15.13      6.37 o 
  -7  10   9        4.46       11.68     12.97 o 
  -6  10   9       18.12        4.96      8.00 o 
  -5  10   9       38.73       21.34      8.95 o 
  -4  10   9        1.48       15.56      8.10 o 
  -3  10   9        0.37       -5.76      7.32 o 
  -2  10   9        5.51       -0.03      5.97 o 
  -1  10   9       23.99       35.02     10.70 o 
   0  10   9        0.02        1.53      7.71 o 
   1  10   9       10.32       12.62      7.43 o 
   2  10   9        2.29        2.13      6.44 o 
   3  10   9       20.28       15.58     20.56 o 
  -6  11   9        7.06        4.13      9.18 o 
  -5  11   9        0.52       -8.61     16.05 o 
  -4  11   9        7.66        0.25      7.72 o 
  -3  11   9        5.16       14.01     10.63 o 
  -2  11   9        0.78      -14.71      9.81 o 
  -1  11   9        1.08        4.82     11.28 o 
   0  11   9        0.03        4.47      7.13 o 
   1  11   9        0.01       -1.32      7.15 o 
  -3  12   9        0.04       16.62     21.08 o 
  -2  12   9        0.82        9.05     19.27 o 
 -12   0  10        2.63       -6.92     12.93 o 
 -11   0  10      104.75      139.26     25.28 o 
 -10   0  10       46.24       53.92     19.72 o 
  -9   0  10      153.63      150.77     26.89 o 
  -8   0  10       88.95       80.30     21.08 o 
  -7   0  10       48.00       11.38     14.29 o 
  -6   0  10      111.05      110.62     21.14 o 
  -5   0  10       23.63       19.78     11.70 o 
  -4   0  10      145.64      155.30     19.78 o 
  -3   0  10      934.79      933.70     40.15 o 
  -2   0  10        8.82       12.40      3.70 o 
  -1   0  10      159.00      158.89      8.05 o 
   0   0  10      186.30      204.86      9.29 o 
   1   0  10      102.06      125.19      8.13 o 
   2   0  10      136.40      159.61     13.24 o 
   3   0  10      323.73      408.11     42.90 o 
   4   0  10        3.30        6.33      5.96 o 
   5   0  10       94.59       91.78     13.39 o 
   6   0  10       56.74       61.49     17.39 o 
   7   0  10       34.24       35.62     16.03 o 
 -12   1  10       19.71       48.85     12.70 o 
 -11   1  10       14.62       25.30     19.07 o 
 -10   1  10       48.45       39.27     13.03 o 
  -9   1  10       10.77       22.14     20.24 o 
  -8   1  10        8.95       18.55     12.22 o 
  -7   1  10       71.98       77.40     14.03 o 
  -6   1  10      454.48      427.65     15.49 o 
  -5   1  10       20.75       23.28      5.05 o 
  -4   1  10      511.32      594.44     15.25 o 
  -3   1  10      435.46      471.44     12.70 o 
  -2   1  10      308.85      267.55      6.36 o 
  -1   1  10      274.59      267.41      7.68 o 
   0   1  10       36.96       38.34      3.81 o 
   1   1  10       40.31       48.87      4.75 o 
   2   1  10        2.71       -0.82      2.98 o 
   3   1  10       28.19       27.82      5.30 o 
   4   1  10      121.27      131.60      9.89 o 
   5   1  10      990.65      996.11     40.51 o 
   6   1  10        3.14       -2.27      6.95 o 
   7   1  10        5.31        6.46     10.70 o 
 -11   2  10       16.26       -0.44      9.98 o 
 -10   2  10       91.67       96.07     15.89 o 
  -9   2  10       44.12       44.34     16.45 o 
  -8   2  10       24.26        0.91      9.91 o 
  -7   2  10       49.85       51.65     12.25 o 
  -6   2  10      430.70      432.16     16.56 o 
  -5   2  10       67.86       61.67      7.86 o 
  -4   2  10      302.95      358.73     14.73 o 
  -3   2  10      100.77       97.87      6.50 o 
  -2   2  10        1.41        4.42      2.52 o 
  -1   2  10       43.88       39.80      5.55 o 
   0   2  10       19.87       18.50      3.62 o 
   1   2  10       65.70       69.95      5.70 o 
   2   2  10       39.23       45.58      5.91 o 
   3   2  10       11.67        6.68      3.86 o 
   4   2  10      300.57      338.21     18.39 o 
   5   2  10       13.39       21.58      9.08 o 
   6   2  10        9.57       -1.20      7.06 o 
   7   2  10       14.02       18.54     12.93 o 
 -11   3  10       30.79       32.58     11.42 o 
 -10   3  10        1.58       -8.24      8.68 o 
  -9   3  10      407.70      391.55     25.87 o 
  -8   3  10       93.09       86.44     14.95 o 
  -7   3  10        0.03        0.78      8.30 o 
  -6   3  10      148.32      123.27     11.17 o 
  -5   3  10      237.11      241.81     10.93 o 
  -4   3  10        2.90        7.47      4.26 o 
  -3   3  10       60.53       68.61      5.65 o 
  -2   3  10     1733.10     1820.31     25.91 o 
  -1   3  10      216.84      206.85      6.76 o 
   0   3  10       46.13       48.42      8.99 o 
   1   3  10       64.29       48.18      6.78 o 
   2   3  10        0.65        1.59      3.43 o 
   3   3  10       64.61       52.53      6.60 o 
   4   3  10       14.72       13.73      5.77 o 
   5   3  10       51.46       64.51      9.75 o 
   6   3  10        0.74        2.58      6.27 o 
 -11   4  10        0.66      -10.14      9.08 o 
 -10   4  10        0.42       -8.66     12.32 o 
  -9   4  10       42.06       31.45     10.89 o 
  -8   4  10      138.98      157.69     14.22 o 
  -7   4  10      507.99      491.39     20.11 o 
  -6   4  10        0.27       -2.80      4.61 o 
  -5   4  10       70.08       62.24      6.97 o 
  -4   4  10      148.38      145.04      8.94 o 
  -3   4  10       56.58       80.22      8.73 o 
  -2   4  10       44.21       47.69      5.16 o 
  -1   4  10       71.56       70.69      4.98 o 
   0   4  10        1.28       -2.05      2.45 o 
   1   4  10      167.37      154.60     27.68 o 
   2   4  10       79.13       71.56      7.34 o 
   3   4  10        7.13       -3.14      4.69 o 
   4   4  10        6.32        0.30      8.21 o 
   5   4  10        0.49        1.66      6.05 o 
   6   4  10       11.35       33.83     10.10 o 
 -11   5  10        1.34       16.36     15.26 o 
 -10   5  10        0.71       -1.71      8.18 o 
  -9   5  10        0.28        2.53      8.43 o 
  -8   5  10       54.91       53.84     10.13 o 
  -7   5  10      196.85      201.33     15.12 o 
  -6   5  10        0.80        2.20      6.56 o 
  -5   5  10       63.42       77.85      8.71 o 
  -4   5  10      307.83      292.90     12.18 o 
  -3   5  10        5.87        2.10      3.67 o 
  -2   5  10      157.97      163.09      8.28 o 
  -1   5  10      208.07      248.93     10.66 o 
   0   5  10        3.82       -1.06      3.33 o 
   1   5  10       14.38       18.01      6.12 o 
   2   5  10      367.16      321.60     20.38 o 
   3   5  10       22.23       16.83      6.52 o 
   4   5  10        8.87        0.55      5.58 o 
   5   5  10        4.15        6.21      6.31 o 
   6   5  10        2.35        3.00      6.62 o 
 -10   6  10        0.22       -2.34     16.49 o 
  -9   6  10      134.50      159.34     19.19 o 
  -8   6  10       21.15       17.99     10.90 o 
  -7   6  10       76.69       78.05     15.04 o 
  -6   6  10       26.31       22.22      8.01 o 
  -5   6  10       10.69       14.08      6.72 o 
  -4   6  10       47.23       56.64      9.49 o 
  -3   6  10       23.54       30.19      5.08 o 
  -2   6  10       57.69       54.29      6.40 o 
  -1   6  10      339.88      371.93     20.59 o 
   0   6  10      275.73      279.60     12.14 o 
   1   6  10        4.40        4.15      4.70 o 
   2   6  10      181.93      173.02     13.85 o 
   3   6  10       13.59       16.43      6.77 o 
   4   6  10       54.80       62.66      9.98 o 
   5   6  10        0.00       10.56      7.31 o 
 -10   7  10       20.34       38.40     17.07 o 
  -9   7  10        3.64       10.94      9.84 o 
  -8   7  10       10.90       16.24      8.95 o 
  -7   7  10       48.93       66.55     11.13 o 
  -6   7  10       32.89       31.89      9.11 o 
  -5   7  10        0.94        3.18      6.11 o 
  -4   7  10        0.58        3.86      4.74 o 
  -3   7  10       55.40       73.04      8.54 o 
  -2   7  10      239.89      288.95     12.93 o 
  -1   7  10      151.91      149.24     12.22 o 
   0   7  10       58.94       56.62      8.46 o 
   1   7  10        4.83        1.43      3.97 o 
   2   7  10       59.14       64.26      9.21 o 
   3   7  10       89.92       97.87      8.91 o 
   4   7  10       16.31       31.76      8.27 o 
   5   7  10        2.73       -2.03      6.15 o 
  -9   8  10        9.51       -1.28      9.00 o 
  -8   8  10        4.77        6.44     13.13 o 
  -7   8  10        3.17        9.90      7.82 o 
  -6   8  10        4.44       -1.46      6.36 o 
  -5   8  10       48.24       36.60      9.00 o 
  -4   8  10        7.21        8.18     13.30 o 
  -3   8  10        5.16        1.60      5.02 o 
  -2   8  10       62.00       78.16      8.83 o 
  -1   8  10       32.71       30.73      7.52 o 
   0   8  10       32.17       36.50      8.74 o 
   1   8  10        3.80       -0.77      5.76 o 
   2   8  10        9.81        6.24      6.73 o 
   3   8  10        2.90       11.87      5.66 o 
   4   8  10        0.00       -1.75      5.64 o 
  -8   9  10        5.50        9.48      9.19 o 
  -7   9  10        2.77       11.67      8.99 o 
  -6   9  10       33.08       31.83      9.57 o 
  -5   9  10        0.78        2.01      6.52 o 
  -4   9  10        0.98        0.69      9.19 o 
  -3   9  10        2.94        0.10      7.07 o 
  -2   9  10       13.39       20.50     14.39 o 
  -1   9  10        0.33        3.43      6.40 o 
   0   9  10       75.30       81.20     12.98 o 
   1   9  10        0.13       20.75      7.83 o 
   2   9  10        2.47       -1.80      5.59 o 
   3   9  10        9.27        4.86      6.55 o 
  -7  10  10        0.06        4.93      8.93 o 
  -6  10  10        2.68       -2.40      8.75 o 
  -5  10  10        7.90        8.55      8.33 o 
  -4  10  10        6.32        7.04     12.37 o 
  -3  10  10        5.78        7.71      7.44 o 
  -2  10  10        8.09       -3.75      7.83 o 
  -1  10  10        3.18       -2.70      6.53 o 
   0  10  10        5.46        2.47      7.10 o 
   1  10  10        0.57        7.64      7.09 o 
   2  10  10        1.75        1.99      7.01 o 
  -5  11  10        0.30        8.47      8.90 o 
  -4  11  10        0.20        3.47      8.06 o 
  -3  11  10        1.53       -5.13      9.31 o 
  -2  11  10        0.13       10.73     16.55 o 
  -1  11  10        7.12       -3.77      8.15 o 
   0  11  10        0.17        1.29      7.27 o 
   1  11  10        0.40        4.13      7.22 o 
 -11   1  11       15.46        1.94     24.70 o 
 -10   1  11       42.00       18.62     11.61 o 
  -9   1  11      240.49      229.65     21.90 o 
  -8   1  11       47.84       40.79     12.80 o 
  -7   1  11      118.41      113.53     15.86 o 
  -6   1  11       31.47       31.74     11.27 o 
  -5   1  11      341.07      381.32     21.74 o 
  -4   1  11        1.45        6.12      7.16 o 
  -3   1  11        4.84        5.51      3.44 o 
  -2   1  11       52.01       50.90      3.91 o 
  -1   1  11       14.88       15.05      3.66 o 
   0   1  11      561.76      604.23     13.32 o 
   1   1  11        0.90       -1.48      2.52 o 
   2   1  11        5.44        2.77      5.14 o 
   3   1  11       31.81       28.34      5.37 o 
   4   1  11       17.51       12.31      6.73 o 
   5   1  11       53.51       47.91      9.97 o 
   6   1  11        3.19       11.89      8.17 o 
 -11   2  11        1.52       -9.57      9.24 o 
 -10   2  11       28.54       21.04     12.23 o 
  -9   2  11      133.74      139.39     18.37 o 
  -8   2  11      151.60      171.40     19.08 o 
  -7   2  11       31.02       27.04     10.92 o 
  -6   2  11        2.87       10.33     10.44 o 
  -5   2  11      334.15      360.46     21.26 o 
  -4   2  11      379.35      416.82     19.16 o 
  -3   2  11      230.42      223.04      9.13 o 
  -2   2  11       56.44       61.24      4.54 o 
  -1   2  11        2.72        6.93      2.90 o 
   0   2  11       94.17      113.19      6.59 o 
   1   2  11       26.38       29.75      4.38 o 
   2   2  11        0.01       -1.99      3.23 o 
   3   2  11       70.04       87.69      8.38 o 
   4   2  11       19.40       12.89      6.17 o 
   5   2  11       19.73       29.74     13.81 o 
   6   2  11       10.86        4.25      6.34 o 
 -11   3  11       10.99       16.45     11.10 o 
 -10   3  11        1.18        2.48     13.45 o 
  -9   3  11      142.63      142.86     18.31 o 
  -8   3  11      194.97      180.27     19.24 o 
  -7   3  11       12.55        0.33     13.06 o 
  -6   3  11      217.13      231.58     19.15 o 
  -5   3  11       12.35        8.85      4.80 o 
  -4   3  11        2.06        5.32      5.99 o 
  -3   3  11      335.50      390.52     12.31 o 
  -2   3  11      207.39      212.46      8.06 o 
  -1   3  11       13.52       18.08      3.20 o 
   0   3  11       47.97       45.40      5.75 o 
   1   3  11       93.80       96.41      7.83 o 
   2   3  11        7.01        8.83      3.97 o 
   3   3  11       69.70       53.58      7.00 o 
   4   3  11        7.34       -0.42      5.75 o 
   5   3  11        0.42       -1.14      7.31 o 
   6   3  11        1.26        3.10      6.83 o 
 -11   4  11        5.69       18.58     18.75 o 
 -10   4  11        0.24       -0.55      9.29 o 
  -9   4  11        7.66        3.36      8.88 o 
  -8   4  11      133.66      145.17     17.81 o 
  -7   4  11      172.43      226.90     42.90 o 
  -6   4  11       69.08       71.48      8.07 o 
  -5   4  11        0.01       -3.49      4.29 o 
  -4   4  11       33.01       34.69      5.78 o 
  -3   4  11       29.08       25.78      5.24 o 
  -2   4  11       71.42       92.23      6.54 o 
  -1   4  11        0.03        0.27      2.74 o 
   0   4  11       15.79       10.40      4.96 o 
   1   4  11       52.24       51.15      7.63 o 
   2   4  11       16.70       15.63      7.10 o 
   3   4  11        0.48        7.16      5.59 o 
   4   4  11      199.62      212.68     22.85 o 
   5   4  11       19.03        4.13      7.83 o 
   6   4  11        4.51       13.38      7.56 o 
 -11   5  11        2.69        9.26     11.29 o 
 -10   5  11        0.17        8.94     10.93 o 
  -9   5  11       78.72       93.62     16.52 o 
  -8   5  11       48.05       51.48     12.81 o 
  -7   5  11      341.51      329.43     45.87 o 
  -6   5  11        0.15       -2.77      5.95 o 
  -5   5  11        0.20        6.72      5.13 o 
  -4   5  11       27.02       37.04      8.26 o 
  -3   5  11        1.13        2.74      4.11 o 
  -2   5  11       16.70       16.58      4.73 o 
  -1   5  11      116.52      128.01      9.14 o 
   0   5  11       39.58       41.15      5.58 o 
   1   5  11        0.14        3.70      5.41 o 
   2   5  11       68.96       70.76      9.81 o 
   3   5  11       23.70       15.52      8.98 o 
   4   5  11        7.03        2.61     11.66 o 
   5   5  11       38.53       42.03      9.43 o 
 -10   6  11        0.02       -0.60      9.70 o 
  -9   6  11        6.65       -1.50      8.94 o 
  -8   6  11        0.82       -3.73      8.08 o 
  -7   6  11        1.33        0.86      6.88 o 
  -6   6  11       23.87       16.89     11.82 o 
  -5   6  11       33.99       24.11      6.19 o 
  -4   6  11        0.20        5.34      5.09 o 
  -3   6  11        2.46        9.47      4.91 o 
  -2   6  11        0.13       -3.38      4.14 o 
  -1   6  11      426.25      414.37     16.59 o 
   0   6  11       19.28       17.44      4.77 o 
   1   6  11        4.86        3.99      3.97 o 
   2   6  11       11.31        9.43      6.32 o 
   3   6  11        0.00        2.44     10.33 o 
   4   6  11       13.52        2.76      6.08 o 
   5   6  11        2.26        4.35      6.75 o 
 -10   7  11        0.65       17.42     10.33 o 
  -9   7  11       68.57       47.92     13.79 o 
  -8   7  11       17.37       20.77     10.13 o 
  -7   7  11       11.68       15.38      8.46 o 
  -6   7  11       63.53       75.45     17.60 o 
  -5   7  11       20.13       35.08      8.88 o 
  -4   7  11        0.19       -0.98      4.92 o 
  -3   7  11      516.50      509.76     17.36 o 
  -2   7  11        2.67        7.72      5.10 o 
  -1   7  11       25.28       31.71      7.01 o 
   0   7  11        0.45       -6.53      4.61 o 
   1   7  11        2.41        5.71      4.69 o 
   2   7  11       10.66       13.29      5.37 o 
   3   7  11        0.14       -0.64      5.62 o 
   4   7  11       29.78       49.57      9.89 o 
  -9   8  11        2.25       -0.05     19.52 o 
  -8   8  11        5.38        0.47      9.87 o 
  -7   8  11        0.49        4.50      8.36 o 
  -6   8  11        3.09        6.77      7.67 o 
  -5   8  11       95.36       74.22     11.21 o 
  -4   8  11       42.03       63.49      8.43 o 
  -3   8  11       18.21        6.42      5.73 o 
  -2   8  11       26.15        8.40      7.30 o 
  -1   8  11        0.71       -3.77      5.95 o 
   0   8  11      147.49      174.25     14.33 o 
   1   8  11       35.88       52.78      9.42 o 
   2   8  11        0.59        4.55      4.99 o 
   3   8  11        5.70       12.33      5.91 o 
   4   8  11        2.30        2.54      5.94 o 
  -8   9  11        0.06        3.92     10.19 o 
  -7   9  11        1.60        5.26      8.33 o 
  -6   9  11        4.08        8.16      8.55 o 
  -5   9  11       31.46       37.32     11.30 o 
  -4   9  11        5.36       13.02      7.73 o 
  -3   9  11        8.70        4.11      5.11 o 
  -2   9  11        6.72        4.81      9.50 o 
  -1   9  11       15.78       13.16      8.23 o 
   0   9  11        0.11       12.31      6.83 o 
   1   9  11        0.03        4.88      6.58 o 
   2   9  11        0.42        1.70      6.35 o 
   3   9  11       11.13       16.85      6.48 o 
  -7  10  11        3.18        9.58     11.52 o 
  -6  10  11        4.22       15.66      9.19 o 
  -5  10  11        7.85        9.87      8.78 o 
  -4  10  11        1.31        1.32      9.91 o 
  -3  10  11        0.61        0.40      8.81 o 
  -2  10  11        5.87        8.58      8.74 o 
  -1  10  11        2.05       -7.29      7.23 o 
   0  10  11        0.13        2.96      8.32 o 
   1  10  11        6.72       13.54      7.29 o 
  -5  11  11        0.05        0.48      8.56 o 
  -4  11  11        0.75       18.39      9.44 o 
  -3  11  11        1.97       -5.16     13.32 o 
  -2  11  11        4.65        4.03     14.42 o 
  -1  11  11       27.89       30.89     11.28 o 
   0  11  11        2.17       -2.67     11.09 o 
 -11   0  12       30.61      -15.71     16.16 o 
 -10   0  12       82.46       76.55     23.14 o 
  -9   0  12      881.50      850.12     51.72 o 
  -8   0  12       24.64       48.55     18.10 o 
  -7   0  12       39.81        9.25     15.39 o 
  -6   0  12      210.29      204.63     26.89 o 
  -5   0  12       11.99        3.23     11.38 o 
  -4   0  12       36.76       23.86     12.87 o 
  -3   0  12       37.92       46.87     12.87 o 
  -2   0  12      460.86      519.43     29.22 o 
  -1   0  12       26.99       22.01      4.67 o 
   0   0  12     1034.48     1056.28     24.39 o 
   1   0  12       78.86       47.48     17.20 o 
   2   0  12       64.29       79.78     10.99 o 
   3   0  12      257.19      276.52     18.90 o 
   4   0  12      356.74      388.04     23.37 o 
   5   0  12      115.20      130.54     25.02 o 
   6   0  12        0.39        7.76     12.87 o 
 -11   1  12        2.29       10.85     14.03 o 
 -10   1  12        0.40        5.77     10.78 o 
  -9   1  12      385.04      435.37     28.41 o 
  -8   1  12       71.49       79.12     15.31 o 
  -7   1  12       23.82       41.01     12.87 o 
  -6   1  12        0.63        5.63     10.47 o 
  -5   1  12        0.04      -10.84      7.22 o 
  -4   1  12       68.94       65.41     16.23 o 
  -3   1  12       27.42       17.40      7.34 o 
  -2   1  12      158.24      180.11      8.32 o 
  -1   1  12      458.40      468.36     12.25 o 
   0   1  12       31.57       31.32      4.21 o 
   1   1  12      161.68      161.63      9.72 o 
   2   1  12       61.60       78.24      8.95 o 
   3   1  12        8.98       16.53      5.13 o 
   4   1  12      191.01      229.35     19.40 o 
   5   1  12       12.38       11.00      7.69 o 
   6   1  12        1.44        5.67      8.44 o 
 -11   2  12        1.92        2.13     15.26 o 
 -10   2  12       22.35       38.60     16.13 o 
  -9   2  12        8.81        5.92     15.48 o 
  -8   2  12      242.45      212.59     32.23 o 
  -7   2  12       39.01       44.78     13.30 o 
  -6   2  12       21.70       16.44     15.71 o 
  -5   2  12      239.78      226.69     18.42 o 
  -4   2  12      150.26      145.93     11.53 o 
  -3   2  12       61.89       76.19      8.45 o 
  -2   2  12       34.30       31.55      3.69 o 
  -1   2  12       50.17       58.35      5.35 o 
   0   2  12       24.48       28.78      4.20 o 
   1   2  12      210.33      214.56      9.58 o 
   2   2  12        1.10       -4.09      3.38 o 
   3   2  12       18.50       24.77      5.56 o 
   4   2  12       12.15       12.67      6.95 o 
   5   2  12       29.95       20.59      7.28 o 
   6   2  12        0.77        0.39      6.67 o 
 -11   3  12       12.26       11.18     11.58 o 
 -10   3  12       10.94       37.16     12.78 o 
  -9   3  12       13.41       -7.01      9.16 o 
  -8   3  12       37.28       50.33     28.80 o 
  -7   3  12       68.98       56.77     12.78 o 
  -6   3  12        2.59       -1.58      8.39 o 
  -5   3  12       13.66        8.13      6.41 o 
  -4   3  12      297.50      320.60     23.05 o 
  -3   3  12      114.64      136.64      8.48 o 
  -2   3  12      183.59      196.22      9.90 o 
  -1   3  12       28.35       18.22      3.74 o 
   0   3  12       21.14       17.34      4.55 o 
   1   3  12        1.36        6.18      3.56 o 
   2   3  12       22.88       26.90      7.96 o 
   3   3  12        0.14        4.29      4.50 o 
   4   3  12       34.02       25.43      7.52 o 
   5   3  12       23.28        8.13     11.75 o 
 -11   4  12        0.46       22.58     16.10 o 
 -10   4  12        0.06       -2.46     10.24 o 
  -9   4  12        1.57        5.47     10.21 o 
  -8   4  12      153.28      141.35     18.42 o 
  -7   4  12       38.99       66.99     12.97 o 
  -6   4  12       16.39        8.66      7.48 o 
  -5   4  12       18.98       17.53      6.51 o 
  -4   4  12       55.58       44.58      8.88 o 
  -3   4  12        9.40        1.96      5.48 o 
  -2   4  12        0.67        4.27      3.75 o 
  -1   4  12        2.42        2.74      3.09 o 
   0   4  12        6.35        2.77      4.12 o 
   1   4  12       71.27       65.70     14.92 o 
   2   4  12       80.19       82.01      9.17 o 
   3   4  12       35.46       30.05     13.92 o 
   4   4  12       11.92        8.99      6.60 o 
   5   4  12       13.14       22.65     11.72 o 
 -10   5  12        0.54        5.49     10.23 o 
  -9   5  12        9.17        2.62     12.74 o 
  -8   5  12       39.08       58.33     13.83 o 
  -7   5  12       18.08        2.95      8.38 o 
  -6   5  12        0.14        0.07      5.31 o 
  -5   5  12       49.44       39.98     12.06 o 
  -4   5  12       98.37      113.35      9.32 o 
  -3   5  12       79.39       74.56      7.55 o 
  -2   5  12      901.64      973.87     21.95 o 
  -1   5  12       96.09      101.63      9.48 o 
   0   5  12       83.71       87.29      7.62 o 
   1   5  12       61.74       49.71      9.98 o 
   2   5  12        0.34       -5.38      4.52 o 
   3   5  12       28.19       26.99      7.48 o 
   4   5  12       42.72       65.00     10.34 o 
   5   5  12        8.36        5.79      7.17 o 
 -10   6  12        0.00        0.90      9.96 o 
  -9   6  12       67.46       96.27     16.92 o 
  -8   6  12        8.77        6.62      9.56 o 
  -7   6  12       33.52       17.85     10.11 o 
  -6   6  12        1.73        4.07      7.80 o 
  -5   6  12        3.80        4.02      5.45 o 
  -4   6  12       14.76       16.66      5.88 o 
  -3   6  12      969.19      894.83     22.11 o 
  -2   6  12      394.66      380.35     17.44 o 
  -1   6  12        8.98        2.34      5.79 o 
   0   6  12        0.96       -0.25      4.45 o 
   1   6  12       12.91       -0.22      7.75 o 
   2   6  12       21.34       30.00      7.34 o 
   3   6  12        6.00        6.07      6.43 o 
   4   6  12       45.56       37.24      9.13 o 
  -9   7  12        1.76        1.04     16.36 o 
  -8   7  12        1.91       -8.05      8.53 o 
  -7   7  12       20.92       13.62     21.63 o 
  -6   7  12       50.23       51.42     20.95 o 
  -5   7  12        4.42        3.82      7.33 o 
  -4   7  12       56.53       47.89      7.78 o 
  -3   7  12       26.24       27.20      7.81 o 
  -2   7  12        2.05        1.29      5.22 o 
  -1   7  12       52.51       53.03     10.08 o 
   0   7  12       32.44       37.44     16.52 o 
   1   7  12        1.15        1.61      4.41 o 
   2   7  12       37.86       31.48      6.89 o 
   3   7  12        3.90        2.29      4.94 o 
   4   7  12        0.08       -0.81      6.78 o 
  -9   8  12       16.26       14.93     11.82 o 
  -8   8  12       12.82       16.25     11.04 o 
  -7   8  12        4.17        7.47      9.52 o 
  -6   8  12       32.84       35.78      9.81 o 
  -5   8  12       32.42       15.19      8.14 o 
  -4   8  12       20.79       22.29      6.63 o 
  -3   8  12       16.00       11.67      5.83 o 
  -2   8  12       10.40        2.96      6.72 o 
  -1   8  12        0.91        1.42      7.06 o 
   0   8  12       15.74        6.74      7.61 o 
   1   8  12        2.11       10.14     12.77 o 
   2   8  12        1.13        4.64      5.35 o 
   3   8  12        0.00        9.21      6.24 o 
  -8   9  12        0.74       16.51     13.00 o 
  -7   9  12        7.98        3.46      9.98 o 
  -6   9  12        0.94        1.71      8.28 o 
  -5   9  12        0.34        0.82      7.11 o 
  -4   9  12        3.19        5.78     11.39 o 
  -3   9  12       13.47        7.77      7.43 o 
  -2   9  12        5.65        4.79      6.15 o 
  -1   9  12        8.55        9.04      7.92 o 
   0   9  12       30.63       15.09     14.64 o 
   1   9  12        0.06        4.72      9.67 o 
   2   9  12        5.49       -1.86      8.33 o 
  -6  10  12       12.28        6.49      8.75 o 
  -5  10  12        0.69        2.03      7.85 o 
  -4  10  12       24.69       29.70     10.61 o 
  -3  10  12        0.32      -12.69      8.54 o 
  -2  10  12        3.95        0.06      8.54 o 
  -1  10  12       12.03        4.25      9.15 o 
   0  10  12        0.15       10.89     11.22 o 
   1  10  12        1.76        2.74      8.99 o 
  -4  11  12        0.57       -1.62     10.53 o 
  -3  11  12        1.59       -2.33     22.98 o 
  -2  11  12        0.02       -0.53      9.58 o 
 -11   1  13        3.65       20.65     20.08 o 
 -10   1  13       83.05       77.01     16.33 o 
  -9   1  13      348.83      371.90     36.66 o 
  -8   1  13        0.75       -3.24      8.92 o 
  -7   1  13        2.08        1.54     10.47 o 
  -6   1  13        8.96       12.67      9.67 o 
  -5   1  13      234.05      263.85     20.20 o 
  -4   1  13        5.46        9.21      7.94 o 
  -3   1  13        5.52       15.75      5.67 o 
  -2   1  13        2.79        9.93      4.62 o 
  -1   1  13      115.88      124.94     13.74 o 
   0   1  13       23.00       12.64      3.79 o 
   1   1  13       46.39       44.33      8.61 o 
   2   1  13        1.88        3.54      4.11 o 
   3   1  13       55.79       59.46      8.04 o 
   4   1  13       73.40       76.60     10.20 o 
   5   1  13       43.71       32.88      9.61 o 
 -11   2  13       36.33       42.69     14.59 o 
 -10   2  13        9.32       21.30     18.07 o 
  -9   2  13      185.57      188.73     21.00 o 
  -8   2  13        6.98       11.66     13.00 o 
  -7   2  13      109.19      113.63     17.41 o 
  -6   2  13      117.94      138.63     39.76 o 
  -5   2  13      158.43      193.33     18.02 o 
  -4   2  13      133.01      181.28     13.00 o 
  -3   2  13        3.62        5.12      5.41 o 
  -2   2  13       21.53       18.20      5.79 o 
  -1   2  13       16.91        7.65      4.17 o 
   0   2  13       38.68       47.04      6.03 o 
   1   2  13       24.98       25.69      5.28 o 
   2   2  13       34.56       38.07      6.18 o 
   3   2  13       10.16       14.31      6.11 o 
   4   2  13       88.08       84.24     11.26 o 
   5   2  13        1.10        2.25      6.65 o 
 -11   3  13       11.46       20.32     15.39 o 
 -10   3  13        6.99       12.93     11.79 o 
  -9   3  13        7.77       13.90     11.04 o 
  -8   3  13      613.62      632.83     30.82 o 
  -7   3  13        1.74       -7.56      8.74 o 
  -6   3  13        7.67        7.36      6.72 o 
  -5   3  13        1.54        5.91      5.47 o 
  -4   3  13       48.04       36.92      7.44 o 
  -3   3  13       54.11       60.63      8.46 o 
  -2   3  13       45.29       39.76      5.95 o 
  -1   3  13       33.74       26.87      7.23 o 
   0   3  13       67.42       74.17      8.45 o 
   1   3  13        9.04        9.48      3.89 o 
   2   3  13        3.08       13.09      4.81 o 
   3   3  13       18.09       12.37      6.62 o 
   4   3  13       38.70       41.18     10.38 o 
   5   3  13        8.60        6.82      7.36 o 
 -11   4  13       12.41       13.51     11.88 o 
 -10   4  13        5.99       -6.57     14.29 o 
  -9   4  13       40.65       27.27     12.58 o 
  -8   4  13       39.90       30.67     13.90 o 
  -7   4  13        5.73       12.55      6.82 o 
  -6   4  13        6.01        6.31      7.06 o 
  -5   4  13       39.62       40.07      8.11 o 
  -4   4  13        4.05        3.74      4.78 o 
  -3   4  13        8.37       20.19      6.11 o 
  -2   4  13      238.81      259.23     12.91 o 
  -1   4  13       33.48       22.30      4.71 o 
   0   4  13        8.84        9.05      5.25 o 
   1   4  13        5.44        4.76      4.82 o 
   2   4  13       15.73       10.66      5.24 o 
   3   4  13        0.42        2.39      6.07 o 
   4   4  13       42.24       37.54      8.89 o 
   5   4  13       20.43       35.20      9.25 o 
 -10   5  13        3.34       -0.62     10.35 o 
  -9   5  13       13.17        5.30     31.49 o 
  -8   5  13       22.76       -2.26     15.52 o 
  -7   5  13       43.21       23.59     17.26 o 
  -6   5  13        3.38       -2.43      5.92 o 
  -5   5  13        0.47       -0.33      5.72 o 
  -4   5  13       65.60       87.58     10.47 o 
  -3   5  13      683.98      652.46     18.37 o 
  -2   5  13      272.93      325.88     15.94 o 
  -1   5  13       36.89       22.68      4.81 o 
   0   5  13        9.27       11.93      4.36 o 
   1   5  13        0.17        2.05      6.11 o 
   2   5  13       31.22       25.18      7.57 o 
   3   5  13        0.35        3.17      5.65 o 
   4   5  13        6.09        6.48      6.86 o 
 -10   6  13        1.06        5.46     10.24 o 
  -9   6  13       15.59       -5.99     18.78 o 
  -8   6  13        3.16        4.71      9.80 o 
  -7   6  13        1.00       12.15      9.69 o 
  -6   6  13       37.88       71.48     13.18 o 
  -5   6  13        5.01        9.53      6.41 o 
  -4   6  13        2.35       -2.77      5.90 o 
  -3   6  13      104.66       98.97     10.84 o 
  -2   6  13       68.31       75.66      9.46 o 
  -1   6  13      166.43      188.85     13.87 o 
   0   6  13       12.19       11.46      5.13 o 
   1   6  13       13.79       10.81     10.64 o 
   2   6  13        3.26       -2.08      4.53 o 
   3   6  13        3.39        0.80      6.86 o 
   4   6  13        2.64        3.95     12.53 o 
  -9   7  13        0.10       -9.78     10.12 o 
  -8   7  13        2.22       12.25     10.19 o 
  -7   7  13       11.38       14.54      9.16 o 
  -6   7  13        0.68       14.33      9.23 o 
  -5   7  13        7.07        3.65      6.77 o 
  -4   7  13       23.53       32.48      7.07 o 
  -3   7  13       11.02        6.07      5.25 o 
  -2   7  13        1.04       -0.53      5.45 o 
  -1   7  13       38.45       36.57      7.98 o 
   0   7  13       24.04       22.09      8.27 o 
   1   7  13        6.55        4.46      5.25 o 
   2   7  13       19.22       19.81      9.38 o 
   3   7  13        0.03       -0.57      6.03 o 
  -8   8  13       22.14       14.93     10.64 o 
  -7   8  13       20.78       23.99     10.66 o 
  -6   8  13        1.39       -0.62      8.13 o 
  -5   8  13        0.65       -3.98      7.57 o 
  -4   8  13        5.88        1.97      5.10 o 
  -3   8  13        0.14        2.78      6.37 o 
  -2   8  13       11.65       14.73      7.27 o 
  -1   8  13        2.39        5.09      7.60 o 
   0   8  13        7.58        9.77      7.49 o 
   1   8  13       22.83       21.58      9.80 o 
   2   8  13        1.00       -1.22      5.91 o 
  -7   9  13        1.53       -8.18     19.59 o 
  -6   9  13        1.64        3.82      9.00 o 
  -5   9  13       23.33       27.90     11.02 o 
  -4   9  13        0.04        5.14      7.13 o 
  -3   9  13        0.28        4.78      9.16 o 
  -2   9  13        0.21       -2.05      6.96 o 
  -1   9  13        0.01       -9.28      6.44 o 
   0   9  13        0.67        1.55      7.31 o 
   1   9  13       20.27       15.30     10.34 o 
  -6  10  13        0.34       11.46     10.74 o 
  -5  10  13        3.36        6.43      9.05 o 
  -4  10  13        0.03        3.41     10.27 o 
  -3  10  13        2.95        5.09      7.34 o 
  -2  10  13       14.66       16.57      8.33 o 
  -1  10  13        7.19       23.55     10.41 o 
 -11   0  14      100.94      104.87     25.67 o 
 -10   0  14      164.06      135.84     28.77 o 
  -9   0  14       18.42       32.26     17.65 o 
  -8   0  14       46.02       19.78     17.20 o 
  -7   0  14       15.01       14.16     16.68 o 
  -6   0  14      149.54      137.91     24.76 o 
  -5   0  14      369.35      399.11     34.79 o 
  -4   0  14       10.85       21.27     13.51 o 
  -3   0  14       38.78       64.20     16.16 o 
  -2   0  14      202.27      196.47     24.60 o 
  -1   0  14       11.32       10.86      6.07 o 
   0   0  14       55.01       63.43     14.16 o 
   1   0  14        0.62       10.02      6.45 o 
   2   0  14       61.03       39.42      9.80 o 
   3   0  14      407.23      385.28     23.78 o 
   4   0  14       57.14       49.83     11.64 o 
   5   0  14       40.15       40.15     16.75 o 
 -11   1  14       17.67       16.70     15.61 o 
 -10   1  14      189.82      151.73     21.42 o 
  -9   1  14        0.13        8.09     12.11 o 
  -8   1  14       20.43       21.19     15.42 o 
  -7   1  14       17.07        9.11     11.67 o 
  -6   1  14       26.15       32.47     12.05 o 
  -5   1  14       90.67       77.08     13.71 o 
  -4   1  14      294.10      348.99     21.74 o 
  -3   1  14        0.30       -0.13      4.59 o 
  -2   1  14      155.34      165.40     11.88 o 
  -1   1  14       96.10       91.58      9.27 o 
   0   1  14        3.98       10.60      7.34 o 
   1   1  14       15.62       14.33      5.72 o 
   2   1  14       66.71       70.03     11.70 o 
   3   1  14        0.58        0.03      4.77 o 
   4   1  14       64.52       73.40     10.75 o 
 -11   2  14       16.66        1.47     17.62 o 
 -10   2  14       17.41       28.11     22.34 o 
  -9   2  14       22.71       24.66     13.19 o 
  -8   2  14       50.81       42.00     19.04 o 
  -7   2  14        0.48        4.65     10.71 o 
  -6   2  14       51.70       52.55     21.11 o 
  -5   2  14       20.24       19.07     10.95 o 
  -4   2  14        5.46        6.01      5.87 o 
  -3   2  14        0.10        3.82      5.29 o 
  -2   2  14       25.19       19.91      6.03 o 
  -1   2  14        8.49        7.39      6.30 o 
   0   2  14        0.12        0.10      4.65 o 
   1   2  14        0.06       -3.49      4.37 o 
   2   2  14       62.15       72.09      8.24 o 
   3   2  14        0.06        1.15      4.80 o 
   4   2  14       10.24       12.62      6.94 o 
 -11   3  14        0.38        8.44     11.81 o 
 -10   3  14       14.30        4.18     11.51 o 
  -9   3  14       14.10       31.38     12.70 o 
  -8   3  14        3.40        3.63     14.51 o 
  -7   3  14       10.38       16.14     11.04 o 
  -6   3  14        0.26       -4.25      5.93 o 
  -5   3  14       33.06       16.03     11.23 o 
  -4   3  14       31.82       20.65      7.21 o 
  -3   3  14        7.91       -1.21      5.24 o 
  -2   3  14        5.96       13.78      6.05 o 
  -1   3  14       64.06       51.24     12.16 o 
   0   3  14        0.16        2.89      4.02 o 
   1   3  14        4.33        6.62      5.03 o 
   2   3  14        5.17        1.09      6.17 o 
   3   3  14        0.08        3.86      6.06 o 
   4   3  14       80.38       96.05     12.12 o 
 -11   4  14       10.74       18.88     13.31 o 
 -10   4  14        0.00       -4.58     12.80 o 
  -9   4  14       11.70       18.23     11.46 o 
  -8   4  14      147.40      139.32     19.31 o 
  -7   4  14       98.85       92.20     11.65 o 
  -6   4  14       14.26       18.41      7.76 o 
  -5   4  14        8.09       12.07      6.82 o 
  -4   4  14       18.74        7.03      7.43 o 
  -3   4  14       81.59       91.43     12.34 o 
  -2   4  14      357.46      362.66     21.92 o 
  -1   4  14       32.48       34.04      8.66 o 
   0   4  14        0.19        5.73      5.53 o 
   1   4  14        0.47        0.07      4.56 o 
   2   4  14       13.28       15.66      8.38 o 
   3   4  14       40.20       32.38     11.10 o 
   4   4  14       32.38       38.98      9.45 o 
 -10   5  14        0.12        2.97     10.34 o 
  -9   5  14        0.01        5.70     11.54 o 
  -8   5  14       54.99       47.24     17.07 o 
  -7   5  14      116.01      136.24     35.17 o 
  -6   5  14        0.12       -1.38      5.91 o 
  -5   5  14        0.09       -2.67      5.88 o 
  -4   5  14      320.46      356.02     35.56 o 
  -3   5  14       63.65       74.75     13.23 o 
  -2   5  14       10.83       12.43      7.23 o 
  -1   5  14       42.44       44.67      6.27 o 
   0   5  14        3.97        3.80      4.09 o 
   1   5  14       12.68       10.10      5.45 o 
   2   5  14       19.87       21.06     15.48 o 
   3   5  14        0.48        2.53      7.45 o 
 -10   6  14        0.02        7.31     11.30 o 
  -9   6  14        7.47        2.86     11.05 o 
  -8   6  14       28.75        0.06     10.44 o 
  -7   6  14        0.20       -3.31     13.80 o 
  -6   6  14       15.88       23.90     10.18 o 
  -5   6  14        9.08        5.61      6.74 o 
  -4   6  14      106.90      161.46     13.38 o 
  -3   6  14       72.34       70.86     12.07 o 
  -2   6  14       39.93       25.49      9.24 o 
  -1   6  14        6.76        6.31      5.58 o 
   0   6  14       34.96       31.83      5.71 o 
   1   6  14        0.28        3.08      5.18 o 
   2   6  14        3.58        5.18      5.08 o 
   3   6  14        3.41       -0.39     12.35 o 
  -9   7  14        3.08       -3.92     10.62 o 
  -8   7  14       11.18       20.34     13.25 o 
  -7   7  14       29.77       36.92     12.45 o 
  -6   7  14       37.93       40.37     12.44 o 
  -5   7  14        9.31        5.70      6.02 o 
  -4   7  14        9.36        8.65      6.67 o 
  -3   7  14      128.43      119.07     15.61 o 
  -2   7  14        0.09        2.78      5.94 o 
  -1   7  14       53.32       28.98      8.30 o 
   0   7  14        0.01        0.73      5.85 o 
   1   7  14       34.26        8.90      5.84 o 
   2   7  14        0.86        3.44      6.20 o 
  -8   8  14        0.77       -5.49     16.52 o 
  -7   8  14        5.43        9.14      9.50 o 
  -6   8  14        1.25       12.13      9.75 o 
  -5   8  14        0.09        0.39      8.45 o 
  -4   8  14        2.78        4.17      6.80 o 
  -3   8  14        8.79        1.12      7.52 o 
  -2   8  14       14.81        9.47      7.03 o 
  -1   8  14        6.93        6.96      6.28 o 
   0   8  14        8.27        1.28      6.81 o 
   1   8  14        9.18        0.07      7.89 o 
  -7   9  14        2.36       -2.19      9.46 o 
  -6   9  14        5.58       14.52     10.47 o 
  -5   9  14        1.17       15.91      9.41 o 
  -4   9  14        2.48        2.20     10.60 o 
  -3   9  14       10.20        9.97      9.42 o 
  -2   9  14        3.34        0.90      6.84 o 
  -1   9  14        0.78       -8.99      5.99 o 
   0   9  14        1.86        6.39      8.40 o 
  -5  10  14        0.08        3.65     10.04 o 
  -4  10  14        7.32       -0.91     11.83 o 
  -3  10  14        1.43       -0.10      8.86 o 
  -2  10  14        2.69        6.66      7.51 o 
 -11   1  15        4.59        6.05     11.95 o 
 -10   1  15        5.41       16.42     12.41 o 
  -9   1  15       97.98       90.75     17.50 o 
  -8   1  15        0.02       19.48     12.68 o 
  -7   1  15        5.02       17.80     11.63 o 
  -6   1  15       68.37       55.32     13.90 o 
  -5   1  15       12.62       27.64     11.33 o 
  -4   1  15       11.13       -8.11      8.20 o 
  -3   1  15        9.82        5.10      5.88 o 
  -2   1  15        0.15        6.02      5.42 o 
  -1   1  15        5.28       -0.42      4.75 o 
   0   1  15        0.35        7.21      6.11 o 
   1   1  15        0.10        0.43      6.34 o 
   2   1  15       10.20       20.23      8.81 o 
   3   1  15       68.36       73.11     10.79 o 
   4   1  15        7.26        9.43      9.05 o 
 -11   2  15        1.04        8.64     14.97 o 
 -10   2  15      132.26      149.57     20.61 o 
  -9   2  15        2.50       -3.74     10.82 o 
  -8   2  15       13.52       28.86     12.96 o 
  -7   2  15        6.74       -7.74     11.09 o 
  -6   2  15        0.04       -0.87      9.73 o 
  -5   2  15       13.73        6.70      6.87 o 
  -4   2  15        2.47        2.09      5.73 o 
  -3   2  15       65.56       63.69     10.99 o 
  -2   2  15        0.05        7.17      5.89 o 
  -1   2  15       28.84       29.83      6.78 o 
   0   2  15       16.84       21.04      7.84 o 
   1   2  15       21.73        6.06      9.15 o 
   2   2  15       20.04        7.74      6.54 o 
   3   2  15       24.47       23.13      7.80 o 
   4   2  15       27.87       29.03     10.75 o 
 -11   3  15        1.16        7.73     12.16 o 
 -10   3  15        0.11        5.91     12.08 o 
  -9   3  15        0.90       16.70     11.93 o 
  -8   3  15       96.33       97.91     16.84 o 
  -7   3  15       28.92       42.41      9.45 o 
  -6   3  15        6.07        2.00      8.11 o 
  -5   3  15       11.43        7.39      9.48 o 
  -4   3  15        1.64       -2.96      5.75 o 
  -3   3  15       24.30       35.97      7.77 o 
  -2   3  15        0.28        3.67      5.56 o 
  -1   3  15      161.08      220.66     18.10 o 
   0   3  15        2.27       -2.37      5.47 o 
   1   3  15        2.79        7.59     10.44 o 
   2   3  15        8.33       15.59      6.88 o 
   3   3  15       24.34       29.73     10.21 o 
 -10   4  15       12.10       28.25     13.44 o 
  -9   4  15        3.91       22.43     16.39 o 
  -8   4  15        2.00      -12.88     12.06 o 
  -7   4  15       41.23       40.32     11.85 o 
  -6   4  15       27.49       27.90      8.52 o 
  -5   4  15       11.30       11.90      7.88 o 
  -4   4  15       83.65       85.15     16.79 o 
  -3   4  15       24.77       19.42      6.70 o 
  -2   4  15      252.60      287.39     47.62 o 
  -1   4  15       31.81       22.23      8.17 o 
   0   4  15        1.62        7.28      6.64 o 
   1   4  15        3.62        8.41     10.12 o 
   2   4  15        1.71        3.95      7.45 o 
   3   4  15        0.43        6.20      8.01 o 
 -10   5  15        1.03       -5.03     21.56 o 
  -9   5  15       10.34       32.69     13.55 o 
  -8   5  15       18.35       33.52     12.89 o 
  -7   5  15        1.40       -3.40      9.71 o 
  -6   5  15       12.21        3.90      6.66 o 
  -5   5  15        0.56       10.54      6.66 o 
  -4   5  15        0.01       -1.83      5.16 o 
  -3   5  15       21.06       16.98      8.20 o 
  -2   5  15        4.29        8.41      7.49 o 
  -1   5  15        2.51       -2.79      8.70 o 
   0   5  15        2.78       -7.08      6.63 o 
   1   5  15       50.20       47.73      6.04 o 
   2   5  15        0.41        0.12      7.27 o 
   3   5  15        4.54       11.00      9.34 o 
  -9   6  15        0.27       10.01     11.41 o 
  -8   6  15       35.46       35.12     13.84 o 
  -7   6  15        3.20        7.29     12.54 o 
  -6   6  15       12.88        8.23      6.59 o 
  -5   6  15       46.50       52.89     12.39 o 
  -4   6  15        0.86        7.24      5.92 o 
  -3   6  15      189.16      230.13     26.41 o 
  -2   6  15        2.54        9.93      7.12 o 
  -1   6  15      102.90      101.94     20.50 o 
   0   6  15       15.07       18.43      9.02 o 
   1   6  15        5.55        5.59      5.01 o 
   2   6  15        9.47       11.38      5.84 o 
  -9   7  15        0.40        1.38     21.11 o 
  -8   7  15        6.25        8.28     10.19 o 
  -7   7  15        0.21        1.94      9.04 o 
  -6   7  15        8.63       13.12      9.92 o 
  -5   7  15       28.04       15.65     12.66 o 
  -4   7  15       17.60       19.42      9.32 o 
  -3   7  15       26.07       29.15     10.09 o 
  -2   7  15        0.42       -0.58      6.71 o 
  -1   7  15        1.01        6.04     13.22 o 
   0   7  15        1.23        2.12      6.66 o 
   1   7  15       20.20       18.76      6.23 o 
  -8   8  15        4.71       -3.42     10.23 o 
  -7   8  15        2.74      -11.72      8.58 o 
  -6   8  15        6.84       -0.21     12.38 o 
  -5   8  15        0.25       -3.58     12.48 o 
  -4   8  15        1.43        9.72      8.36 o 
  -3   8  15        9.13       15.95      9.26 o 
  -2   8  15        0.08       -6.45      9.83 o 
  -1   8  15        1.41        3.34      7.36 o 
   0   8  15        1.67       -0.22      6.13 o 
  -6   9  15        0.04       10.55     10.21 o 
  -5   9  15        7.08       12.03     14.35 o 
  -4   9  15       15.73        7.26      8.75 o 
  -3   9  15        2.58        4.36      8.81 o 
  -2   9  15        0.48        6.18      8.26 o 
  -1   9  15        0.25       -4.17      8.12 o 
 -11   0  16       34.38       -0.65     19.65 o 
 -10   0  16       37.02       44.29     22.63 o 
  -9   0  16      271.63      337.75     39.83 o 
  -8   0  16       42.68       34.59     20.88 o 
  -7   0  16        2.83       -1.81     16.23 o 
  -6   0  16      241.48      201.07     30.19 o 
  -5   0  16        0.77       -5.69     14.22 o 
  -4   0  16       67.18       56.06     17.72 o 
  -3   0  16       14.15       -2.92      8.66 o 
  -2   0  16       49.52       29.68      8.83 o 
  -1   0  16       25.63       27.35     11.77 o 
   0   0  16       59.45       62.13     16.29 o 
   1   0  16        0.78       17.20     12.28 o 
   2   0  16       23.91       -4.53     10.54 o 
   3   0  16       21.89       19.53     14.61 o 
 -11   1  16        7.29       -4.35     14.00 o 
 -10   1  16      143.72      104.22     19.00 o 
  -9   1  16       44.48        9.27     13.19 o 
  -8   1  16       10.32        3.39     11.63 o 
  -7   1  16        0.70        3.47     10.97 o 
  -6   1  16        1.06       24.28     11.63 o 
  -5   1  16       94.68       97.18     25.09 o 
  -4   1  16       27.17       20.77      7.37 o 
  -3   1  16       21.70       19.31      6.76 o 
  -2   1  16       45.74       36.74      7.61 o 
  -1   1  16       14.79       10.08      6.90 o 
   0   1  16       32.64       36.50      9.78 o 
   1   1  16       13.02       27.54      9.42 o 
   2   1  16       14.39        0.37     10.57 o 
   3   1  16       16.45       30.32     11.74 o 
 -11   2  16        0.41        5.11     12.02 o 
 -10   2  16       42.92       53.23     15.12 o 
  -9   2  16      134.26      132.61     28.90 o 
  -8   2  16        2.55        0.97     11.44 o 
  -7   2  16       11.80       21.46     23.95 o 
  -6   2  16        1.44       -9.75     10.40 o 
  -5   2  16        0.20        2.25      6.48 o 
  -4   2  16        0.05        2.48      6.05 o 
  -3   2  16        5.43        4.14      5.36 o 
  -2   2  16        0.34       -3.88      9.28 o 
  -1   2  16       55.14       45.51      7.96 o 
   0   2  16       12.65        4.57      7.17 o 
   1   2  16       16.31       13.81      8.34 o 
   2   2  16        1.39       10.96      8.23 o 
   3   2  16        4.28       -2.33     12.03 o 
 -10   3  16        9.36      -10.36     16.00 o 
  -9   3  16        7.98      -11.85      9.58 o 
  -8   3  16        5.62       14.64      7.15 o 
  -7   3  16        0.91       -0.53      6.05 o 
  -6   3  16        6.26        3.54      8.99 o 
  -5   3  16        0.09       -5.80      5.62 o 
  -4   3  16        0.11       -3.54      5.87 o 
  -3   3  16       91.14       72.83     13.22 o 
  -2   3  16       45.87       30.04     12.03 o 
  -1   3  16       30.81       45.88     10.20 o 
   0   3  16        7.12        1.55      6.91 o 
   1   3  16        1.79        4.50      7.59 o 
   2   3  16       15.05       29.56     11.18 o 
   3   3  16        9.87      -13.90     12.61 o 
 -10   4  16        0.03      -13.32     10.63 o 
  -9   4  16        0.33       -7.22     12.28 o 
  -8   4  16       37.23       50.06     14.88 o 
  -7   4  16       19.19       30.30      8.90 o 
  -6   4  16        0.53       -2.01      6.12 o 
  -5   4  16        4.56       11.24      6.78 o 
  -4   4  16        5.71        6.52      6.28 o 
  -3   4  16      117.38      116.08     15.21 o 
  -2   4  16       14.43        3.93      9.15 o 
  -1   4  16       10.92        5.41      6.99 o 
   0   4  16       11.48        1.21      5.96 o 
   1   4  16        0.02       -2.92      7.15 o 
   2   4  16        0.11        2.07     11.96 o 
 -10   5  16        9.07        5.80     12.06 o 
  -9   5  16        1.73       13.78     13.25 o 
  -8   5  16        1.52       -1.72     10.33 o 
  -7   5  16       32.40       48.38     15.22 o 
  -6   5  16        0.20        5.46      6.46 o 
  -5   5  16       45.51       35.51      8.69 o 
  -4   5  16       41.23       61.33      9.80 o 
  -3   5  16       33.84       35.52     10.21 o 
  -2   5  16       37.45       25.51     13.22 o 
  -1   5  16       39.69       36.92     10.30 o 
   0   5  16        1.64        5.54     12.06 o 
   1   5  16       16.84       -2.52     12.16 o 
   2   5  16        0.93        4.85     12.87 o 
  -9   6  16       30.05       26.98     13.20 o 
  -8   6  16       36.84       37.08     21.11 o 
  -7   6  16       19.28       16.84     11.17 o 
  -6   6  16       23.28       32.19      8.93 o 
  -5   6  16        0.08        4.81      6.53 o 
  -4   6  16        3.55        6.09     12.93 o 
  -3   6  16       17.63        3.39      7.81 o 
  -2   6  16        0.06       -2.45      7.51 o 
  -1   6  16       30.21       58.13     12.98 o 
   0   6  16        3.39        5.28      7.83 o 
   1   6  16        6.53       14.42     12.48 o 
  -8   7  16        1.47      -10.61     10.19 o 
  -7   7  16        4.06       11.20     10.88 o 
  -6   7  16       14.48       13.51     10.04 o 
  -5   7  16       17.12       12.35      7.86 o 
  -4   7  16       39.93       20.22      9.71 o 
  -3   7  16       28.72       30.66     18.20 o 
  -2   7  16        7.73       18.27      8.95 o 
  -1   7  16       25.29        9.85      9.40 o 
   0   7  16       10.69       21.74     10.33 o 
  -7   8  16        4.74        1.69      9.87 o 
  -6   8  16        1.23        5.12     16.94 o 
  -5   8  16       10.82       -2.52     14.81 o 
  -4   8  16       63.06       35.62     11.48 o 
  -3   8  16        8.72        1.66      7.64 o 
  -2   8  16        2.14       -6.36      8.17 o 
  -1   8  16        0.64        6.24     10.34 o 
  -4   9  16       21.05       23.21     11.79 o 
  -3   9  16        4.89       12.71      8.39 o 
 -10   1  17      125.15      119.00     20.73 o 
  -9   1  17       73.82       38.26     36.14 o 
  -8   1  17        1.53        1.30     15.13 o 
  -7   1  17        2.23       -5.10     11.04 o 
  -6   1  17        0.51       -3.75     12.45 o 
  -5   1  17        3.64        3.79     10.58 o 
  -4   1  17       31.42       19.46      7.38 o 
  -3   1  17       52.96       45.48     14.06 o 
  -2   1  17       94.39       74.26     10.23 o 
  -1   1  17       21.08        9.38      6.71 o 
   0   1  17        1.52        5.86      7.53 o 
   1   1  17        0.49        4.13      7.49 o 
   2   1  17       13.23       24.17      9.84 o 
 -10   2  17        0.20       14.85     13.68 o 
  -9   2  17       10.55       12.50     12.96 o 
  -8   2  17       11.07        9.79     13.17 o 
  -7   2  17        8.53        2.42     11.44 o 
  -6   2  17        1.70        5.18      8.26 o 
  -5   2  17        3.84        3.32      6.50 o 
  -4   2  17        0.02        1.15      8.49 o 
  -3   2  17        0.13        1.89      7.23 o 
  -2   2  17        5.93       -1.85      5.57 o 
  -1   2  17        7.51       11.16     11.86 o 
   0   2  17        3.43        7.09      7.86 o 
   1   2  17       14.94       18.76      9.20 o 
   2   2  17       35.92       25.41     18.69 o 
 -10   3  17        0.01       17.59     13.80 o 
  -9   3  17       14.90       -8.40     10.56 o 
  -8   3  17        6.86        9.20      8.12 o 
  -7   3  17       12.30       23.51      8.46 o 
  -6   3  17       27.12       17.83      8.13 o 
  -5   3  17        5.89        1.20      6.83 o 
  -4   3  17        3.46        2.70      5.89 o 
  -3   3  17      150.88      149.29     17.34 o 
  -2   3  17        0.42       -1.15      6.32 o 
  -1   3  17       25.41       17.69      9.12 o 
   0   3  17        7.10       -9.24      6.77 o 
   1   3  17        4.96       12.78      9.76 o 
   2   3  17        0.02       -1.10     11.77 o 
 -10   4  17        1.14       14.13     24.92 o 
  -9   4  17        4.08       16.43     12.93 o 
  -8   4  17        3.38       16.64     11.91 o 
  -7   4  17        3.46        0.63     13.41 o 
  -6   4  17        0.00       -4.92      6.35 o 
  -5   4  17       24.06       26.89      8.55 o 
  -4   4  17       37.37       44.86      9.86 o 
  -3   4  17       37.17       43.39     10.78 o 
  -2   4  17       53.48       39.33     10.62 o 
  -1   4  17        9.87        6.27      9.70 o 
   0   4  17        0.07        1.78      6.97 o 
   1   4  17        0.25        3.85      9.25 o 
   2   4  17        0.11      -10.34     12.09 o 
  -9   5  17       10.57        2.87     12.30 o 
  -8   5  17       32.05       26.85     24.83 o 
  -7   5  17        0.38       -0.82     10.44 o 
  -6   5  17        8.00       14.12      9.07 o 
  -5   5  17       43.81       38.18      9.02 o 
  -4   5  17        7.04       -0.79      7.15 o 
  -3   5  17        7.33        5.29      7.76 o 
  -2   5  17        8.76        7.62      7.80 o 
  -1   5  17        0.89        1.23      7.61 o 
   0   5  17       15.11       12.91      9.01 o 
   1   5  17        8.13       13.51     13.25 o 
  -8   6  17       31.62       34.53     13.74 o 
  -7   6  17        5.06        1.18     10.12 o 
  -6   6  17        8.85       -5.38      7.24 o 
  -5   6  17        9.85       19.82      9.81 o 
  -4   6  17        2.36        0.00      7.97 o 
  -3   6  17       56.19       42.79     11.59 o 
  -2   6  17        0.00        3.20      8.09 o 
  -1   6  17        5.03        2.60      8.39 o 
   0   6  17        0.17        3.33      8.80 o 
  -7   7  17        0.19       -2.53      9.40 o 
  -6   7  17        6.31        1.59     16.94 o 
  -5   7  17        0.49        0.97      8.37 o 
  -4   7  17       49.28       52.61     22.43 o 
  -3   7  17        1.09        4.74      8.39 o 
  -2   7  17        4.64       21.24      9.55 o 
  -1   7  17        0.01       -1.26      8.59 o 
  -6   8  17        0.35        2.42     17.78 o 
  -5   8  17        0.31        6.62      9.37 o 
  -4   8  17       36.53       16.93     14.06 o 
  -3   8  17        0.39        3.41      8.93 o 
  -2   8  17        0.55        0.93      8.80 o 
 -10   0  18       80.27       41.77     23.41 o 
  -9   0  18       83.93       65.17     25.15 o 
  -8   0  18       35.20       37.43     21.92 o 
  -7   0  18       14.99        9.37     19.65 o 
  -6   0  18        0.02       20.43     17.84 o 
  -5   0  18        9.39       16.87     19.01 o 
  -4   0  18       14.45       12.14      7.72 o 
  -3   0  18        1.93        8.54     14.09 o 
  -2   0  18        0.18        3.56     10.34 o 
  -1   0  18        6.56        2.97      9.89 o 
   0   0  18        2.29        4.66     11.12 o 
   1   0  18        7.63       19.33     14.81 o 
 -10   1  18        1.51       -0.42     13.22 o 
  -9   1  18        8.81        4.64     13.42 o 
  -8   1  18        0.42       -5.33     12.09 o 
  -7   1  18       10.91        5.73     13.14 o 
  -6   1  18       11.27        8.79     12.15 o 
  -5   1  18       39.12       37.73     14.73 o 
  -4   1  18        0.10        3.15      6.32 o 
  -3   1  18        3.52        6.06      6.47 o 
  -2   1  18        3.68       -1.56      6.79 o 
  -1   1  18        0.16        1.84      7.54 o 
   0   1  18        1.96        4.55      7.75 o 
   1   1  18       25.98       23.17     11.20 o 
 -10   2  18        0.45       10.60     18.07 o 
  -9   2  18       59.51       88.71     19.68 o 
  -8   2  18        8.51       10.90     13.36 o 
  -7   2  18       18.40       15.17      7.45 o 
  -6   2  18       13.29       15.71      7.45 o 
  -5   2  18        0.01       -0.30      6.08 o 
  -4   2  18        4.42        2.33      6.28 o 
  -3   2  18       17.56        6.94     11.77 o 
  -2   2  18       33.40       29.91      9.18 o 
  -1   2  18        0.45        1.27      7.37 o 
   0   2  18        1.21        6.81      7.95 o 
   1   2  18        0.38        8.21      8.85 o 
 -10   3  18        5.00       -4.14     14.42 o 
  -9   3  18        4.58       -5.06     11.71 o 
  -8   3  18       29.12       46.29     10.56 o 
  -7   3  18        3.83       11.70      9.84 o 
  -6   3  18       21.95       21.82      8.95 o 
  -5   3  18        0.37       10.55      8.14 o 
  -4   3  18       18.24        7.07      8.41 o 
  -3   3  18        0.00       -0.61      7.30 o 
  -2   3  18       10.53        9.98     10.05 o 
  -1   3  18        0.48       -1.82      6.86 o 
   0   3  18        0.13       -4.50      7.79 o 
   1   3  18        2.42        2.05      8.55 o 
  -9   4  18        0.28       -6.62     14.48 o 
  -8   4  18        0.02       11.06     22.82 o 
  -7   4  18        0.85        1.47      7.84 o 
  -6   4  18        5.04        0.30      7.00 o 
  -5   4  18       24.11       28.37      9.10 o 
  -4   4  18       68.16       79.18     13.99 o 
  -3   4  18       36.19       21.49      9.86 o 
  -2   4  18        2.97       -3.58      7.02 o 
  -1   4  18        0.00        6.03      9.96 o 
   0   4  18        0.59       -6.24      7.94 o 
   1   4  18        2.46        3.15      9.42 o 
  -9   5  18        6.42       20.10     13.11 o 
  -8   5  18       21.88       14.06     28.51 o 
  -7   5  18       14.55       10.50      8.35 o 
  -6   5  18        0.00        6.48      7.54 o 
  -5   5  18        5.18        3.75      8.09 o 
  -4   5  18       17.19       16.29      9.29 o 
  -3   5  18       19.69        7.23     13.77 o 
  -2   5  18       59.59       44.19     11.67 o 
  -1   5  18        1.06       -8.39      6.98 o 
   0   5  18        0.62        0.97      9.17 o 
  -8   6  18        0.12       -2.03     10.41 o 
  -7   6  18        2.84        7.76     11.33 o 
  -6   6  18       14.68       21.33      8.65 o 
  -5   6  18       13.11       13.83     20.98 o 
  -4   6  18       10.00        6.62      8.66 o 
  -3   6  18        1.97       -4.49      7.39 o 
  -2   6  18        0.01       -4.88     13.32 o 
  -1   6  18        7.74        9.37      9.57 o 
  -6   7  18        2.60       -1.33     10.28 o 
  -5   7  18       36.14        5.73     19.91 o 
  -4   7  18       23.61       12.51     20.24 o 
  -3   7  18        2.34       -2.11      9.31 o 
  -2   7  18        0.72        6.37      8.92 o 
  -9   1  19        8.11      -14.62     13.50 o 
  -8   1  19        2.26        8.57     13.80 o 
  -7   1  19        4.84       -2.43     12.44 o 
  -6   1  19        0.31      -13.24     20.53 o 
  -5   1  19        1.58        2.06      7.00 o 
  -4   1  19       21.22       27.97     12.26 o 
  -3   1  19        1.17       -4.32      5.55 o 
  -2   1  19        1.21        3.88      7.62 o 
  -1   1  19        1.17        8.30      7.65 o 
   0   1  19        1.70        5.56      8.58 o 
  -9   2  19       14.52       25.21     15.81 o 
  -8   2  19        2.50       11.84     17.81 o 
  -7   2  19        0.75       -6.38      6.62 o 
  -6   2  19       13.11        4.64      7.77 o 
  -5   2  19        0.14       -5.41      6.82 o 
  -4   2  19        0.42        6.75     10.22 o 
  -3   2  19       80.93       89.60     39.50 o 
  -2   2  19       26.08       18.97      8.59 o 
  -1   2  19        7.90        2.37      7.36 o 
   0   2  19        0.03      -10.18      6.79 o 
  -9   3  19        2.38        2.14     14.07 o 
  -8   3  19       10.39        5.47      8.76 o 
  -7   3  19        0.44        8.25      7.89 o 
  -6   3  19        1.67        6.77      7.28 o 
  -5   3  19       13.62        7.47      7.94 o 
  -4   3  19        9.36        9.90      9.04 o 
  -3   3  19        1.24       -2.51      7.29 o 
  -2   3  19        5.89        3.34      6.89 o 
  -1   3  19        0.92       -9.97      6.64 o 
   0   3  19       16.14       13.24     10.06 o 
  -8   4  19        4.11       15.92     13.09 o 
  -7   4  19        1.21       -5.35      9.34 o 
  -6   4  19        0.00        2.75      7.25 o 
  -5   4  19        0.04      -10.38      6.92 o 
  -4   4  19       20.97        0.08      7.59 o 
  -3   4  19        2.15        0.88      8.20 o 
  -2   4  19       11.04       25.03     10.45 o 
  -1   4  19        6.64        7.45      9.31 o 
  -8   5  19        4.09       28.44     13.97 o 
  -7   5  19        4.70       -1.47      7.51 o 
  -6   5  19        0.41       -4.19      7.12 o 
  -5   5  19       11.95        6.90      9.28 o 
  -4   5  19        8.65       -1.83      8.89 o 
  -3   5  19        8.58        5.56      8.95 o 
  -2   5  19        3.70        6.97      9.53 o 
  -1   5  19        0.11        2.29      7.77 o 
  -7   6  19        6.72      -11.89     10.72 o 
  -6   6  19        2.65       -4.52      9.55 o 
  -5   6  19        5.59       -3.33      9.09 o 
  -4   6  19        0.03       -7.07      8.68 o 
  -3   6  19        1.28       -3.07      8.05 o 
  -9   0  20        8.03       38.53     23.02 o 
  -8   0  20        4.05       36.34     24.05 o 
  -7   0  20        0.65        5.62     18.56 o 
  -6   0  20        0.49      -13.71     17.65 o 
  -5   0  20        8.77        5.99      8.70 o 
  -4   0  20       26.65       25.68     16.78 o 
  -3   0  20       11.86       23.99     13.19 o 
  -2   0  20        0.70       -8.60     10.86 o 
  -1   0  20        1.08        2.26     10.60 o 
  -9   1  20        6.26        2.24     18.78 o 
  -8   1  20        2.63       -6.61     12.46 o 
  -7   1  20        9.84        8.90     13.20 o 
  -6   1  20        2.60       -4.04      8.62 o 
  -5   1  20        1.57        1.71      7.28 o 
  -4   1  20       17.36       17.70      7.37 o 
  -3   1  20        9.63       21.53      9.29 o 
  -2   1  20       10.33       10.40      8.61 o 
  -1   1  20        0.05        4.04      9.05 o 
  -9   2  20       27.54        7.19     15.40 o 
  -8   2  20        0.59       -6.51      7.76 o 
  -7   2  20        9.22       -0.28      8.49 o 
  -6   2  20        4.56        3.40      7.41 o 
  -5   2  20       23.77       23.08      9.22 o 
  -4   2  20       12.31       25.33     10.40 o 
  -3   2  20        9.57        3.89     12.74 o 
  -2   2  20        1.03        8.38     10.99 o 
  -1   2  20        7.07       -0.74      9.04 o 
  -8   3  20       10.91        3.26      7.95 o 
  -7   3  20        0.35       -0.64     10.74 o 
  -6   3  20       22.96       12.57      8.93 o 
  -5   3  20       15.39       26.07     26.44 o 
  -4   3  20        4.59       -1.93      8.50 o 
  -3   3  20       28.96       24.03     10.10 o 
  -2   3  20       30.14       11.10      8.79 o 
  -1   3  20        2.97       10.32      9.85 o 
  -7   4  20       10.83       16.45      9.56 o 
  -6   4  20        4.32       -2.80      7.55 o 
  -5   4  20        0.09       -8.57      7.70 o 
  -4   4  20        6.83        5.57      8.86 o 
  -3   4  20        0.01       -0.67      8.79 o 
  -2   4  20       38.49       50.80     12.67 o 
  -6   5  20        0.16       -0.26      8.98 o 
  -5   5  20        7.14        8.71      9.92 o 
  -4   5  20        0.46       14.56     10.34 o 
  -3   5  20        3.16       14.09     12.22 o 
  -8   1  21        0.23        6.16     13.91 o 
  -7   1  21        0.12        1.47      7.69 o 
  -6   1  21        0.33      -11.25     12.98 o 
  -5   1  21        9.12        6.21      8.31 o 
  -4   1  21        4.19       16.88     10.31 o 
  -3   1  21        3.70        5.00      9.50 o 
  -2   1  21        0.06        7.40      9.55 o 
  -7   2  21        6.18       12.47      9.24 o 
  -6   2  21        7.85       -0.39      8.14 o 
  -5   2  21       12.96       28.99     25.76 o 
  -4   2  21       48.20       46.23     13.55 o 
  -3   2  21        5.40       -4.48      7.92 o 
  -7   3  21        2.73       -2.60      8.04 o 
  -6   3  21        9.94        0.59      8.65 o 
  -5   3  21        6.26       -2.09      9.33 o 
  -4   3  21        0.81       11.76     10.13 o 
  -3   3  21       10.43       21.90     10.26 o 
  -5   4  21        2.69        0.95      9.66 o 
  -6   0  22        1.93       14.27     10.60 o 
  -5   0  22        5.15       -1.29     10.73 o 
                                                 
